# Supplementary material for: 1-{2-[(2-hydroxybenzylidene)-amino]-ethyl}-3-methyl-3H-imidazolium hexafluorophosphate
Source: Acta Crystallogr Sect E Struct Rep Online. 2008 Nov 13;64(Pt 12):o2365. doi: 10.1107/S1600536808037124 (PMC2959942; doi:10.1107/S1600536808037124)
Supplement: Supplementary file 2 [file e-64-o2365-Isup2.hkl]

# 
# h,k,l, Fc-squared, Fo-squared, sigma(Fo-squared) and status flag 
# 
data_I
_shelx_title ' c in C2/c' 
_shelx_refln_list_code          4 
_shelx_F_calc_maximum      455.60 
_exptl_crystal_F_000      1536.00 
_reflns_d_resolution_high  0.8255 
 
loop_ 
 _symmetry_equiv_pos_as_xyz 
 'x, y, z' 
 '-x, y, -z+1/2' 
 'x+1/2, y+1/2, z' 
 '-x+1/2, y+1/2, -z+1/2' 
 '-x, -y, -z' 
 'x, -y, z-1/2' 
 '-x+1/2, -y+1/2, -z' 
 'x+1/2, -y+1/2, z-1/2' 
 
_cell_length_a    28.2386 
_cell_length_b     7.1335 
_cell_length_c    18.0168 
_cell_angle_alpha  90.000 
_cell_angle_beta  118.342 
_cell_angle_gamma  90.000 
 
_shelx_F_squared_multiplier     1.000 
 
loop_ 
 _refln_index_h 
 _refln_index_k 
 _refln_index_l 
 _refln_F_squared_calc 
 _refln_F_squared_meas 
 _refln_F_squared_sigma 
 _refln_observed_status 
   4   0   0     8934.29     7667.77    338.50 o 
   6   0   0     2078.44     2162.80    101.73 o 
   8   0   0    19466.25    19158.28    839.11 o 
  10   0   0     3799.50     3846.46    130.59 o 
  12   0   0    23818.82    21260.40    681.80 o 
  14   0   0      250.04      257.12     19.78 o 
  16   0   0    17099.56    15953.82    518.14 o 
  18   0   0     2451.25     2311.28     88.08 o 
  20   0   0     6976.35     6861.73    352.28 o 
  22   0   0      456.10      615.62     65.14 o 
  24   0   0       14.46       29.82     27.81 o 
  26   0   0      399.01      231.51     47.36 o 
  28   0   0       50.65       49.36     30.32 o 
  30   0   0       18.90       68.90     41.09 o 
   1   1   0     2706.70     2942.16     57.32 o 
   3   1   0     3121.31     3582.24    141.44 o 
   5   1   0     5800.09     5531.64    324.47 o 
   7   1   0     2756.41     2803.83     76.66 o 
   9   1   0       31.17       39.38      7.13 o 
  11   1   0     1755.63     1510.67     45.93 o 
  13   1   0     2157.05     2099.03     62.25 o 
  15   1   0      781.36      729.87     27.45 o 
  17   1   0       54.50       16.17     11.36 o 
  19   1   0       39.39       33.47     11.22 o 
  21   1   0       11.39       21.83     23.30 o 
  23   1   0      197.88      186.32     30.40 o 
  25   1   0        0.52       -3.81     17.08 o 
  27   1   0       33.85       54.49     24.29 o 
  29   1   0       22.31       55.76     25.83 o 
   0   2   0   207567.61   244963.50   6489.16 o 
   2   2   0     6135.35     5758.88    112.02 o 
   4   2   0    29579.59    30034.33    685.26 o 
   6   2   0     8934.69     9277.96    216.27 o 
   8   2   0     3087.52     2921.47     81.61 o 
  10   2   0        9.11        4.50      4.02 o 
  12   2   0      415.56      318.41     15.49 o 
  14   2   0      180.59      166.73     19.74 o 
  16   2   0     1027.66     1043.41    107.36 o 
  18   2   0      643.63      621.27     37.91 o 
  20   2   0     1035.60     1160.68     57.13 o 
  22   2   0      131.15      131.06     23.16 o 
  24   2   0       45.38       55.79     22.87 o 
  26   2   0       17.75        9.71     20.18 o 
  28   2   0       24.92       38.38     24.54 o 
   1   3   0     4744.59     5055.30    101.28 o 
   3   3   0     1823.47     1910.55     45.91 o 
   5   3   0      679.27      534.50     21.32 o 
   7   3   0       12.63       11.73      7.36 o 
   9   3   0     1380.83     1362.47     39.62 o 
  11   3   0       45.28       31.26     11.65 o 
  13   3   0     2708.93     2963.34     95.44 o 
  15   3   0       50.36       52.59     13.74 o 
  17   3   0       12.81       15.48     13.81 o 
  19   3   0       69.30       91.39     20.53 o 
  21   3   0       57.47       23.55     17.24 o 
  23   3   0      295.09      451.60     54.50 o 
   0   4   0     2501.68     2902.72    107.12 o 
   2   4   0     3915.08     3565.92     75.10 o 
   4   4   0      987.84      888.84     27.52 o 
   6   4   0     5378.78     5373.57    132.36 o 
   8   4   0     1224.15     1531.92     45.24 o 
  10   4   0       57.55       18.20     10.01 o 
  12   4   0        1.51        2.25      9.00 o 
  14   4   0      916.11     1075.44     70.91 o 
  16   4   0        9.74       24.31     13.15 o 
  18   4   0      171.03      140.59     20.75 o 
  20   4   0        5.52       -6.12     16.16 o 
  22   4   0      346.64      322.81     39.65 o 
  24   4   0       41.51       18.11     23.76 o 
  26   4   0       27.89       13.45     33.70 o 
   1   5   0      360.32      399.26     17.64 o 
   3   5   0        0.71       -5.07      7.10 o 
   5   5   0      495.11      506.09     36.33 o 
   7   5   0      127.39      179.51     14.89 o 
   9   5   0      240.54      224.46     25.11 o 
  11   5   0       23.51       17.36     11.61 o 
  13   5   0       81.23       76.67     19.67 o 
  15   5   0        0.85       22.81     14.47 o 
  17   5   0        0.79       19.84     20.97 o 
  19   5   0       20.33       -5.18     20.35 o 
  21   5   0       19.07       14.01     23.45 o 
  23   5   0       46.32       63.96     28.86 o 
   0   6   0     4021.06     5309.21    158.78 o 
   2   6   0     3568.20     3764.32     83.50 o 
   4   6   0     4256.58     3671.36     89.37 o 
   6   6   0      303.02      441.43     31.78 o 
   8   6   0       98.97      172.04     35.24 o 
  10   6   0      370.35      468.31     33.77 o 
  12   6   0      159.89      148.78     31.06 o 
  14   6   0     1049.13     1127.84     69.80 o 
  16   6   0      215.75      250.69     38.88 o 
  18   6   0      110.91       56.27     46.23 o 
  20   6   0        9.23       -6.24     21.77 o 
   1   7   0       51.39       62.01     15.78 o 
   3   7   0        5.43       14.64     13.42 o 
   5   7   0       55.17       43.62     16.74 o 
   7   7   0       83.41       75.08     23.21 o 
   9   7   0      170.91      158.93     29.62 o 
  11   7   0        0.88       -9.64     20.16 o 
  13   7   0      171.41      194.78     35.70 o 
  15   7   0        2.13       11.30     23.24 o 
  17   7   0        0.57       -1.76     25.04 o 
   0   8   0      335.65      306.24     38.23 o 
   2   8   0        6.13       10.27     26.56 o 
   4   8   0      566.82      430.71     60.38 o 
   6   8   0       94.06      136.30     41.34 o 
   8   8   0       11.00       66.90     33.07 o 
  10   8   0       16.82       10.02     30.32 o 
 -29   1   1      586.28      586.67     72.54 o 
 -27   1   1       11.67        7.01     18.63 o 
 -25   1   1      104.05       58.41     21.61 o 
 -23   1   1      147.74       88.59     23.20 o 
 -21   1   1     1899.13     1623.41    109.37 o 
 -19   1   1        1.34        4.29      9.13 o 
 -17   1   1     5700.21     5191.90    274.48 o 
 -15   1   1     6538.98     6221.81    167.72 o 
 -13   1   1    19598.58    17440.84    453.09 o 
 -11   1   1       16.98       12.67      7.00 o 
  -9   1   1      103.13      222.35    125.03 o 
  -7   1   1     3066.84     2905.24     99.55 o 
  -5   1   1   143570.19   116948.21  17101.59 o 
  -3   1   1      366.68      214.05     11.52 o 
  -1   1   1    13551.36    18813.10    354.81 o 
   1   1   1     1906.34     1883.87     41.23 o 
   3   1   1    75499.57    70360.95   2748.55 o 
   5   1   1     5525.42     5586.05    147.61 o 
   7   1   1     1400.89     1471.77     91.61 o 
   9   1   1     1965.70     2122.20     66.68 o 
  11   1   1    11386.61    10361.27    331.14 o 
  13   1   1      442.22      462.07     28.93 o 
  15   1   1     9909.71    10200.46    392.18 o 
  17   1   1      445.36      356.89     27.39 o 
  19   1   1      654.68      601.17     36.78 o 
  21   1   1     2441.50     2444.51    133.55 o 
  23   1   1      409.97      366.24     38.09 o 
  25   1   1       21.36       30.27     19.73 o 
  27   1   1      270.10      306.40     40.92 o 
  29   1   1       13.63       30.35     25.04 o 
 -30   2   1       34.09       35.29     37.33 o 
 -28   2   1        7.24        5.59     20.39 o 
 -26   2   1       11.55       12.16     19.54 o 
 -24   2   1      176.42      238.37     33.73 o 
 -22   2   1       83.18       63.77     18.82 o 
 -20   2   1     1682.19     1491.75     67.37 o 
 -18   2   1     1193.44     1130.00    151.96 o 
 -16   2   1      223.99     1729.46     71.81 o 
 -14   2   1        6.94        3.27      8.43 o 
 -12   2   1     2293.57     2058.66     78.95 o 
 -10   2   1      929.68      747.63     57.13 o 
  -8   2   1     2368.59     2445.51     68.96 o 
  -6   2   1       54.37       74.32      9.33 o 
  -4   2   1    34098.44    34277.51    780.35 o 
  -2   2   1    14927.37    13678.87    282.24 o 
   0   2   1   103813.87    99250.18   1856.86 o 
   2   2   1    44747.04    42128.45    858.87 o 
   4   2   1     5818.17     6289.19    148.27 o 
   6   2   1      199.75      399.41     33.67 o 
   8   2   1       50.11       64.04     12.59 o 
  10   2   1       34.66      133.47     10.13 o 
  12   2   1       21.41       42.41      7.90 o 
  14   2   1     2401.76     2922.26    109.29 o 
  16   2   1      453.64      345.46     29.69 o 
  18   2   1        8.31       21.44     14.54 o 
  20   2   1      287.23      225.37     26.85 o 
  22   2   1      929.14      821.85     59.01 o 
  24   2   1      103.40      204.95     48.86 o 
  26   2   1        6.92        1.50     25.81 o 
  28   2   1       25.85       33.57     31.57 o 
 -27   3   1        2.83       17.47     22.44 o 
 -25   3   1       61.66       51.61     34.83 o 
 -23   3   1       39.90       31.20     19.26 o 
 -21   3   1       30.91       21.92     37.46 o 
 -19   3   1      404.82      376.32     93.21 o 
 -17   3   1      445.48      403.98     32.39 o 
 -15   3   1      673.35      629.56     38.47 o 
 -13   3   1       17.54       20.27     10.98 o 
 -11   3   1      897.90      868.01     29.87 o 
  -9   3   1     2064.67     2666.69    125.89 o 
  -7   3   1     1314.49     1392.50     39.59 o 
  -5   3   1     1245.71     1283.14     36.67 o 
  -3   3   1     2493.02     2569.42     54.45 o 
  -1   3   1      205.16      222.68     10.03 o 
   1   3   1       40.36        8.08      4.32 o 
   3   3   1     2182.10     1871.81     45.31 o 
   5   3   1     2997.62     2857.62     72.88 o 
   7   3   1      762.23      699.55     23.94 o 
   9   3   1     1307.69     1215.64     36.68 o 
  11   3   1      463.70      437.59     35.76 o 
  13   3   1       41.58       42.75     20.75 o 
  15   3   1       16.29       42.88     12.87 o 
  17   3   1        0.34      -14.41     11.81 o 
  19   3   1        9.52        0.95     13.89 o 
  21   3   1        2.98       11.44     14.79 o 
  23   3   1        1.47       16.50     19.53 o 
  25   3   1       22.01       34.58     43.60 o 
  27   3   1        1.11      -13.03     41.34 o 
 -26   4   1        6.66        5.60     22.52 o 
 -24   4   1      115.67      117.62     41.22 o 
 -22   4   1        9.27        8.57     16.04 o 
 -20   4   1      422.89      372.76     32.57 o 
 -18   4   1      407.42      505.76     34.71 o 
 -16   4   1       30.91     1136.27     80.93 o 
 -14   4   1       28.38        2.88     10.02 o 
 -12   4   1      702.91      786.14     37.05 o 
 -10   4   1      341.62      339.94     28.21 o 
  -8   4   1     1100.01      939.22     39.31 o 
  -6   4   1     2015.15     2116.49     58.39 o 
  -4   4   1     9049.12     9691.27    206.39 o 
  -2   4   1     8760.91     8871.43    189.70 o 
   0   4   1    21522.21    20284.13    388.70 o 
   2   4   1     6034.92     5369.83    108.94 o 
   4   4   1     4257.53     4431.18     99.91 o 
   6   4   1        0.28        4.29      6.39 o 
   8   4   1      482.67      544.37     22.10 o 
  10   4   1       51.14       32.24     19.41 o 
  12   4   1       12.70        0.96      9.57 o 
  14   4   1      537.21      599.17     35.18 o 
  16   4   1       11.13       -2.65     11.78 o 
  18   4   1      293.41      370.85     39.57 o 
  20   4   1      266.73      263.52     36.12 o 
  22   4   1      398.28      289.38     38.81 o 
  24   4   1       41.37       18.79     24.81 o 
 -25   5   1        0.00        6.98     25.49 o 
 -23   5   1       46.92       77.07     49.11 o 
 -21   5   1       55.71       50.01     22.41 o 
 -19   5   1      848.51      919.87     62.48 o 
 -17   5   1      570.50      597.05     39.17 o 
 -15   5   1      431.90      526.71     35.44 o 
 -13   5   1        1.00       -7.58     10.68 o 
 -11   5   1      513.46      724.43     37.17 o 
  -9   5   1      227.01      230.08     21.63 o 
  -7   5   1     2516.05     2781.58     76.14 o 
  -5   5   1     2357.68     2752.45     84.81 o 
  -3   5   1     1451.60     1431.76     37.08 o 
  -1   5   1     4694.87     5408.51    127.96 o 
   1   5   1     3363.31     3303.02     72.27 o 
   3   5   1      181.62      237.55     15.66 o 
   5   5   1      233.69      320.27     17.52 o 
   7   5   1      195.10      208.70     15.92 o 
   9   5   1      669.06      899.52     41.69 o 
  11   5   1        1.49       15.56     11.62 o 
  13   5   1     1372.29     1351.76     72.60 o 
  15   5   1        1.30       28.41     20.05 o 
  17   5   1      993.25      993.21     64.69 o 
  19   5   1       96.88       85.99     26.22 o 
  21   5   1       38.60       71.62     27.68 o 
  23   5   1        4.03       39.18     27.93 o 
 -22   6   1       91.89       95.02     32.14 o 
 -20   6   1        2.53       -1.06     22.67 o 
 -18   6   1       27.84       13.04     23.68 o 
 -16   6   1        7.49        9.22     21.01 o 
 -14   6   1      215.54      202.49     26.41 o 
 -12   6   1       95.63       99.83     19.97 o 
 -10   6   1      555.99      722.36     63.07 o 
  -8   6   1      168.03      241.69     28.21 o 
  -6   6   1      517.68      502.23     26.27 o 
  -4   6   1       26.42       33.60     11.87 o 
  -2   6   1     1968.27     1933.77     49.01 o 
   0   6   1      463.46      476.21     23.95 o 
   2   6   1      175.41      238.23     18.42 o 
   4   6   1      919.91      976.52     33.85 o 
   6   6   1       23.69       18.73     13.11 o 
   8   6   1        9.29        2.65     15.53 o 
  10   6   1       79.92       89.65     37.08 o 
  12   6   1       39.33       19.41     43.47 o 
  14   6   1       42.24       47.89     24.10 o 
  16   6   1      171.39      167.92     73.41 o 
  18   6   1       43.01       27.94     25.10 o 
  20   6   1        8.75       -9.50     23.83 o 
 -17   7   1      138.53      176.99     65.02 o 
 -15   7   1       47.81       45.65     40.34 o 
 -13   7   1        2.77      -17.70     18.95 o 
 -11   7   1      161.56      208.79     33.99 o 
  -9   7   1      386.31      370.52     32.71 o 
  -7   7   1      236.54      259.89     33.74 o 
  -5   7   1      385.06      353.00     52.24 o 
  -3   7   1      455.94      502.72     55.67 o 
  -1   7   1     1155.46     1579.84     48.59 o 
   1   7   1      355.83      462.03     25.39 o 
   3   7   1       30.95       29.38     13.17 o 
   5   7   1       53.61       89.94     23.57 o 
   7   7   1       47.77       35.78     21.52 o 
   9   7   1      180.22      197.29     33.04 o 
  11   7   1       54.60       10.14     20.19 o 
  13   7   1      143.47      164.45     61.89 o 
  15   7   1       19.49       69.25     44.60 o 
 -12   8   1        5.70      -14.03     31.32 o 
 -10   8   1      160.57       64.14     31.82 o 
  -8   8   1       77.69      121.77     37.08 o 
  -6   8   1      113.19      118.26     36.58 o 
  -4   8   1       94.64       69.17     26.31 o 
  -2   8   1       45.39       52.74     22.57 o 
   0   8   1      147.28      109.04     21.86 o 
   2   8   1      276.71      280.22     38.03 o 
   4   8   1       27.24        5.76     28.81 o 
   6   8   1       46.98       46.60     33.57 o 
   8   8   1       21.70       14.28     30.07 o 
  10   8   1       29.86       36.08     33.57 o 
 -30   0   2      341.99      351.03     63.64 o 
 -28   0   2        3.31       59.63     33.07 o 
 -26   0   2      309.17      255.07     43.85 o 
 -24   0   2      258.04       65.14     27.56 o 
 -22   0   2       17.25       46.10     27.06 o 
 -20   0   2       74.37      168.37     35.58 o 
 -18   0   2    21672.01    20967.32    799.27 o 
 -16   0   2       19.32       -1.67     11.90 o 
 -14   0   2      941.70      660.24     30.72 o 
 -12   0   2     7077.84     5892.31    195.55 o 
 -10   0   2    60174.16    55785.32   1767.01 o 
  -8   0   2    10969.61     9453.31    305.33 o 
  -6   0   2    97441.98    82801.94   2619.77 o 
  -4   0   2       38.58       -1.61      3.38 o 
  -2   0   2    16018.92    22743.61    727.87 o 
   0   0   2       15.93       64.25     15.91 o 
   2   0   2   124930.44   121415.28   5267.69 o 
   4   0   2     2080.20     2385.55    111.75 o 
   6   0   2    37625.35    43675.20   1901.47 o 
   8   0   2     8298.56     9046.08    404.90 o 
  10   0   2     9500.21     9398.86    422.44 o 
  12   0   2     3352.97     4130.42    197.19 o 
  14   0   2    24598.51    25323.25   1079.40 o 
  16   0   2     3127.21     2967.69    110.60 o 
  18   0   2      341.63      200.44     37.58 o 
  20   0   2      204.39      137.81     35.33 o 
  22   0   2      893.66      760.94     69.91 o 
  24   0   2       76.60       66.15     31.57 o 
  26   0   2      367.43      275.86     52.62 o 
  28   0   2      137.39      116.76     36.83 o 
 -31   1   2        0.19       -4.89     22.86 o 
 -29   1   2       58.65       68.99     27.26 o 
 -27   1   2       30.42       15.34     20.82 o 
 -25   1   2        2.11       11.26     18.21 o 
 -23   1   2        0.65        2.04     14.85 o 
 -21   1   2      212.46      192.95     28.25 o 
 -19   1   2     1151.64     1089.38     43.05 o 
 -17   1   2     2269.75     1980.91     65.19 o 
 -15   1   2      198.42      207.13     11.64 o 
 -13   1   2      334.19      209.70     10.44 o 
 -11   1   2      128.95      182.72     15.56 o 
  -9   1   2        1.46        0.42     12.15 o 
  -7   1   2     4331.11     3820.78    423.82 o 
  -5   1   2    22792.55    23502.17   1003.73 o 
  -3   1   2    14401.81    14454.03    372.71 o 
  -1   1   2        3.97       40.98      3.84 o 
   1   1   2     4087.75     4227.94     99.82 o 
   3   1   2    10873.87    10731.33    247.39 o 
   5   1   2      332.46      440.18    119.64 o 
   7   1   2     1159.03     1283.90     39.69 o 
   9   1   2       22.43       31.04      7.38 o 
  11   1   2       13.14        9.86      7.23 o 
  13   1   2      564.66      576.20     30.92 o 
  15   1   2      257.47      178.38     15.95 o 
  17   1   2     2309.60     1983.95    134.30 o 
  19   1   2      167.68      121.91     26.56 o 
  21   1   2      284.55      273.49     35.70 o 
  23   1   2       86.40      107.45     67.52 o 
  25   1   2      108.22      140.28     78.05 o 
  27   1   2       21.32       33.32     32.07 o 
 -30   2   2       89.03       74.88     28.95 o 
 -28   2   2       40.81       48.40     36.21 o 
 -26   2   2      115.39      167.23     39.96 o 
 -24   2   2       43.70       84.72     23.65 o 
 -22   2   2        0.33       -1.58     13.24 o 
 -20   2   2      153.95      122.98     20.72 o 
 -18   2   2     2887.32     3295.14    933.20 o 
 -16   2   2      398.31      441.20     82.18 o 
 -14   2   2      294.94      398.81     63.77 o 
 -12   2   2     1475.66     1486.76     60.83 o 
 -10   2   2      738.89      745.97     35.63 o 
  -8   2   2     4363.07     4272.19    115.63 o 
  -6   2   2     5980.36     5214.69    139.41 o 
  -4   2   2      270.18      261.84     15.80 o 
  -2   2   2     7880.06     9998.25    215.64 o 
   0   2   2      144.21      146.99      8.18 o 
   2   2   2     3048.79     3146.23     78.52 o 
   4   2   2      357.19      307.63     19.86 o 
   6   2   2       55.17      673.39    132.73 o 
   8   2   2      274.24      236.10     26.97 o 
  10   2   2       88.50       95.44      9.22 o 
  12   2   2      488.49      438.94     20.87 o 
  14   2   2     3905.36     4037.83    587.55 o 
  16   2   2      503.75      427.48     31.84 o 
  18   2   2      169.35      137.56     28.81 o 
  20   2   2      267.94      269.09     28.71 o 
  22   2   2       51.74       89.86     21.36 o 
  26   2   2       79.58       67.90     33.83 o 
 -29   3   2       95.24      118.35     32.00 o 
 -27   3   2      145.22      121.99     46.23 o 
 -25   3   2       32.10       59.87     21.91 o 
 -23   3   2       42.00       17.25     17.93 o 
 -21   3   2       29.92       19.52     16.67 o 
 -19   3   2     1247.51     1296.44     63.07 o 
 -17   3   2      949.92     1220.83     58.89 o 
 -15   3   2       17.57       32.85     23.30 o 
 -13   3   2      832.39      821.68     42.34 o 
 -11   3   2      988.10     1019.78     31.29 o 
  -9   3   2     4128.19     4771.39    116.93 o 
  -7   3   2      384.31      397.60     16.64 o 
  -5   3   2     2989.31     2776.30     70.64 o 
  -3   3   2     5747.28     5044.02    140.60 o 
  -1   3   2    10205.69    10252.41    198.81 o 
   1   3   2      180.59      118.93     10.36 o 
   3   3   2     4306.86     3539.95     79.56 o 
   5   3   2      150.85      285.89     14.11 o 
   7   3   2     2562.14     2318.75     64.74 o 
   9   3   2        0.86       10.73      6.18 o 
  11   3   2       96.63      117.04     24.46 o 
  13   3   2      335.84      522.42     32.42 o 
  15   3   2      210.74      274.81     53.69 o 
  17   3   2     4190.55     3970.51    148.75 o 
  19   3   2      644.06      739.18     51.32 o 
  21   3   2      927.41      797.77     54.14 o 
  23   3   2       70.92       69.23     24.89 o 
  25   3   2      281.74      211.72     70.16 o 
 -28   4   2      134.32      111.50     59.38 o 
 -26   4   2        1.77       18.88     18.81 o 
 -24   4   2        0.69       11.93     16.69 o 
 -22   4   2       86.38      105.69     21.57 o 
 -20   4   2      811.83      799.42     44.35 o 
 -18   4   2        0.01       35.24     14.33 o 
 -16   4   2      554.10      623.03     36.52 o 
 -14   4   2      294.63      251.46     23.19 o 
 -12   4   2       31.14       62.02     12.86 o 
 -10   4   2      849.69     1090.51     43.98 o 
  -8   4   2      484.82      547.50     27.05 o 
  -6   4   2     1571.83     1410.93     42.27 o 
  -4   4   2        2.09        2.43      6.67 o 
  -2   4   2       50.22       78.70     13.67 o 
   0   4   2        0.35       -6.42      6.50 o 
   2   4   2      152.65      120.40     11.66 o 
   4   4   2      884.42      871.51     27.18 o 
   6   4   2     1095.40     1286.51     39.87 o 
   8   4   2       99.16       90.72     10.17 o 
  10   4   2       12.23       28.83     10.62 o 
  12   4   2     1096.27     1172.99     67.42 o 
  14   4   2      121.76       82.22     33.57 o 
  16   4   2      167.64      166.94     29.50 o 
  18   4   2       56.81       46.01     21.76 o 
  20   4   2       36.77       36.67     22.08 o 
  22   4   2       83.54       64.74     23.64 o 
  24   4   2       35.73       10.61     23.03 o 
 -25   5   2        6.59       -2.08     23.08 o 
 -23   5   2        0.62       10.16     21.82 o 
 -21   5   2        9.27       22.13     16.55 o 
 -19   5   2        5.79        1.65     14.23 o 
 -17   5   2      113.13      138.26     22.56 o 
 -15   5   2       61.59       88.57     18.28 o 
 -13   5   2       10.54        3.52     11.68 o 
 -11   5   2       21.13       16.63     11.64 o 
  -9   5   2        0.01        1.38     11.19 o 
  -7   5   2      130.97       91.30     16.23 o 
  -5   5   2      127.18       80.29     11.92 o 
  -3   5   2      415.26      369.67     17.19 o 
  -1   5   2       58.61       61.51     10.66 o 
   1   5   2        0.08        2.71      8.13 o 
   3   5   2      362.93      340.01     18.09 o 
   5   5   2      289.13      330.35     18.90 o 
   7   5   2        7.71        0.85      7.64 o 
   9   5   2        4.23        6.29     14.47 o 
  11   5   2        9.07      -11.45     13.95 o 
  13   5   2       15.98       -3.32     16.62 o 
  15   5   2       67.15       68.80     24.83 o 
  17   5   2      335.94      226.89     35.46 o 
  19   5   2       64.56      109.11     29.25 o 
  21   5   2      181.49      296.35     56.50 o 
 -22   6   2      109.37       75.49     28.36 o 
 -20   6   2      392.49      361.28     53.74 o 
 -18   6   2       10.85      -10.85     20.07 o 
 -16   6   2      296.55      325.12     31.14 o 
 -14   6   2      478.87      496.59     48.31 o 
 -12   6   2      905.80     1137.07     52.60 o 
 -10   6   2      478.93      572.70     56.44 o 
  -8   6   2      738.33      916.31     97.33 o 
  -6   6   2      273.77      183.96     20.83 o 
  -4   6   2     1022.78     1061.24     34.86 o 
  -2   6   2     1232.99     1349.09     41.70 o 
   0   6   2     1002.66     1159.84     37.83 o 
   2   6   2       10.77       -1.07      9.84 o 
   4   6   2     1579.83     1637.00     52.28 o 
   6   6   2        2.02       69.06     21.06 o 
   8   6   2      380.16      456.59     41.92 o 
  10   6   2      112.74      108.02     32.82 o 
  12   6   2     1037.07     1116.09     90.45 o 
  14   6   2      102.79       72.63     33.57 o 
  16   6   2       47.51       22.67     23.41 o 
  18   6   2      159.07      163.98     45.48 o 
  20   6   2      131.39       60.99     28.67 o 
 -17   7   2        5.00      -20.95     22.83 o 
 -15   7   2      102.14      101.48     29.20 o 
 -13   7   2       13.94        7.52     27.31 o 
 -11   7   2        9.56       -1.36     19.13 o 
  -9   7   2       64.13       43.80     20.98 o 
  -7   7   2      468.77      523.22     54.62 o 
  -5   7   2      509.65      495.45    113.38 o 
  -3   7   2      126.66      117.63     16.93 o 
  -1   7   2      114.62      124.98     19.32 o 
   1   7   2       45.78       63.85     15.05 o 
   3   7   2      153.75      156.59     18.92 o 
   5   7   2      179.29      144.10     28.60 o 
   7   7   2        9.85        4.64     20.03 o 
   9   7   2        0.88       17.04     20.37 o 
  11   7   2       15.88       -2.91     20.23 o 
  13   7   2        9.91       25.34     24.60 o 
  15   7   2      137.05      215.04     58.50 o 
 -12   8   2       47.05       74.67     35.83 o 
 -10   8   2        0.06      -19.04     23.55 o 
  -8   8   2       12.69       27.06     27.56 o 
  -6   8   2        0.01       27.32     22.29 o 
  -4   8   2       56.23       43.42     23.32 o 
  -2   8   2      347.40      341.99     40.03 o 
   0   8   2       37.29       42.72     17.54 o 
   2   8   2       13.43        9.83     21.43 o 
   4   8   2        3.08       11.57     20.02 o 
   6   8   2       31.98       43.61     29.69 o 
   8   8   2       25.71       14.36     22.94 o 
 -31   1   3        8.10       20.66     24.09 o 
 -29   1   3        8.82       -0.39     19.96 o 
 -27   1   3      155.36      123.73     28.64 o 
 -25   1   3        9.55       17.66     18.03 o 
 -23   1   3      330.80      290.67     91.83 o 
 -21   1   3      784.72      655.61     32.44 o 
 -19   1   3     5236.08     4716.42    138.51 o 
 -17   1   3     1184.45     1179.16     66.45 o 
 -15   1   3    13274.24    13267.10    369.08 o 
 -13   1   3      494.76      352.86     21.66 o 
 -11   1   3    12698.36    13384.14    586.18 o 
  -9   1   3       82.27      181.90     14.12 o 
  -7   1   3    24134.21    22480.75    579.13 o 
  -5   1   3     1419.30     1264.69     36.78 o 
  -3   1   3    62524.18    76347.72   1731.74 o 
  -1   1   3      818.61      779.94     22.05 o 
   1   1   3    29844.87    30229.32    687.94 o 
   3   1   3      213.92      251.24      9.39 o 
   5   1   3      917.30      829.48     25.13 o 
   7   1   3      202.41      223.96     13.16 o 
   9   1   3      295.87      189.35     13.67 o 
  11   1   3     6601.48     7386.12    199.20 o 
  13   1   3     6491.59     7745.76    528.75 o 
  15   1   3     1163.81     1158.40     42.90 o 
  17   1   3     5815.00     4939.16    217.61 o 
  19   1   3      302.75      291.00     26.85 o 
  21   1   3        7.43       20.43     19.17 o 
  23   1   3      161.52      181.57     36.33 o 
  25   1   3      214.10      192.43     46.60 o 
  27   1   3       17.35       39.34     34.33 o 
 -30   2   3       42.93       84.35     29.19 o 
 -28   2   3       20.78       -0.21     20.22 o 
 -26   2   3      295.10      284.28     88.57 o 
 -24   2   3       23.22       -4.19     16.56 o 
 -22   2   3       20.24       28.87     13.03 o 
 -20   2   3      199.55      225.74     25.30 o 
 -18   2   3     1772.41     1543.31     67.01 o 
 -16   2   3     1223.59     1032.64     88.20 o 
 -14   2   3     1096.26     1365.57     67.40 o 
 -12   2   3      261.33      160.13     17.40 o 
 -10   2   3     1710.21     1646.79    226.00 o 
  -8   2   3     1223.85     1160.66     35.99 o 
  -6   2   3      101.62       75.88     11.98 o 
  -4   2   3    13295.53    12464.46    260.77 o 
  -2   2   3      853.66      812.94     39.13 o 
   0   2   3      209.26      176.40      8.80 o 
   2   2   3     4474.30     4191.78     91.38 o 
   4   2   3     1116.89     1153.92     96.95 o 
   6   2   3      930.08      794.90     44.01 o 
   8   2   3      251.68      217.99     13.24 o 
  10   2   3        0.05       -0.63      5.21 o 
  12   2   3     2231.46     2751.41     88.97 o 
  14   2   3     1587.06     1747.34     63.13 o 
  16   2   3        9.18        3.76     12.58 o 
  18   2   3      283.94      254.00     27.32 o 
  20   2   3      872.66     1079.90     74.92 o 
  26   2   3        0.32        7.02     26.81 o 
 -29   3   3       39.96       34.64     25.85 o 
 -27   3   3       14.54       25.49     22.94 o 
 -25   3   3       84.21       52.48     46.73 o 
 -23   3   3      154.09       97.40     23.08 o 
 -21   3   3      571.58      565.98     41.51 o 
 -19   3   3      816.08      863.78     56.38 o 
 -17   3   3     1924.68     1789.27     77.41 o 
 -15   3   3      149.53      177.43     21.67 o 
 -13   3   3       67.22       65.29     18.54 o 
 -11   3   3      220.94      267.10     14.00 o 
  -9   3   3      835.43      811.68     39.86 o 
  -7   3   3      245.40      257.89     13.16 o 
  -5   3   3     2556.55     2539.58     59.39 o 
  -3   3   3     1217.51     1405.10     35.83 o 
  -1   3   3     2529.40     2410.22     51.31 o 
   1   3   3       91.69      138.78      9.45 o 
   3   3   3     1203.62     1361.43     35.48 o 
   5   3   3     2431.38     2817.84     66.02 o 
   7   3   3      528.10      630.26     23.10 o 
   9   3   3      124.01      181.27     21.99 o 
  11   3   3       26.97       21.21     10.51 o 
  13   3   3      249.76      266.97     27.84 o 
  15   3   3     1041.77      991.24     57.28 o 
  17   3   3        1.14       13.91     17.49 o 
  19   3   3        9.61       11.91     18.24 o 
  21   3   3       84.85       87.64     58.76 o 
  23   3   3        3.32       45.09     21.31 o 
  25   3   3       15.28       39.34     47.86 o 
 -28   4   3        0.84       -4.76     33.32 o 
 -26   4   3      155.67      183.08     33.57 o 
 -24   4   3       19.04        6.80     16.81 o 
 -22   4   3       42.93       57.54     20.11 o 
 -20   4   3       37.45       33.49     24.02 o 
 -18   4   3      227.19      272.83     26.16 o 
 -16   4   3      177.81      200.50     21.99 o 
 -14   4   3      992.15     1014.40     44.05 o 
 -12   4   3      638.65      803.02     36.94 o 
 -10   4   3     1247.59     1620.35     49.69 o 
  -8   4   3      186.42      146.58     12.23 o 
  -6   4   3        6.28       21.67     11.36 o 
  -4   4   3     5001.48     4393.06    119.76 o 
  -2   4   3      103.50      171.91     47.10 o 
   0   4   3       58.67       84.72      8.22 o 
   2   4   3      361.25      382.30     16.98 o 
   4   4   3      568.91      628.75     30.51 o 
   6   4   3      321.09      374.69     18.47 o 
   8   4   3      354.89      347.86     21.95 o 
  10   4   3        0.41       -6.72     12.31 o 
  12   4   3      544.57      609.37     46.35 o 
  14   4   3      964.50      941.61    107.49 o 
  16   4   3       23.06       -2.11     30.69 o 
  18   4   3      386.21      440.46     44.85 o 
  20   4   3      270.59      295.59     39.36 o 
  22   4   3       90.96       49.64     24.69 o 
  24   4   3       16.48       32.24     24.31 o 
 -25   5   3      136.05      118.87     30.46 o 
 -23   5   3       27.07        6.68     16.43 o 
 -21   5   3      132.63      142.62     24.12 o 
 -19   5   3      134.87      135.69     21.89 o 
 -17   5   3     2511.20     2900.88    100.61 o 
 -15   5   3      248.31      399.91     30.47 o 
 -13   5   3      203.42      371.46     28.27 o 
 -11   5   3      436.78      316.78     25.40 o 
  -9   5   3       96.08      171.37     19.08 o 
  -7   5   3        2.67        3.42      7.71 o 
  -5   5   3     4580.47     4730.16    108.66 o 
  -3   5   3       10.39       -0.89      6.79 o 
  -1   5   3     3072.89     2872.12     64.00 o 
   1   5   3      126.30      137.68     14.77 o 
   3   5   3     1265.79     1189.73     35.95 o 
   5   5   3      341.33      401.55     22.73 o 
   7   5   3     1013.32     1046.81     42.38 o 
   9   5   3      141.65      124.40     24.03 o 
  11   5   3      101.37      134.70     27.25 o 
  13   5   3      324.76      315.76     72.16 o 
  15   5   3     1155.99     1100.10     72.66 o 
  17   5   3       83.33       43.90     23.22 o 
  19   5   3      323.31      262.96     63.77 o 
  21   5   3        4.37       15.59     22.61 o 
 -22   6   3        0.97       -8.49     37.96 o 
 -20   6   3       56.20       44.09     19.76 o 
 -18   6   3       29.94       32.75     17.81 o 
 -16   6   3      164.07      189.69     25.16 o 
 -14   6   3       25.54       31.48     15.96 o 
 -12   6   3       49.76       62.57     17.81 o 
 -10   6   3      159.90      171.84     21.93 o 
  -8   6   3     1180.83     1330.70     66.67 o 
  -6   6   3       33.17       32.71     12.90 o 
  -4   6   3        7.29        1.75     10.93 o 
  -2   6   3       89.24       88.39     13.41 o 
   0   6   3      301.77      321.05     19.97 o 
   2   6   3      231.82      189.37     23.40 o 
   4   6   3      273.12      376.33     24.28 o 
   6   6   3       60.70       72.70     21.40 o 
   8   6   3        9.07       13.01     16.63 o 
  10   6   3       19.76        9.98     20.35 o 
  12   6   3      119.63      166.01     65.90 o 
  14   6   3       67.67       75.33     26.93 o 
  16   6   3        7.19        6.29     23.68 o 
  18   6   3       84.57       66.20     28.62 o 
 -19   7   3       67.13       44.60     35.83 o 
 -17   7   3      226.95      236.02     49.36 o 
 -15   7   3       27.80       16.29     21.50 o 
 -13   7   3       11.75       23.72     20.26 o 
 -11   7   3      135.71       53.93     50.86 o 
  -9   7   3       41.27       34.35     19.69 o 
  -7   7   3       26.79       33.37     19.26 o 
  -5   7   3      212.36      248.37     53.99 o 
  -3   7   3       43.66       85.39     15.88 o 
  -1   7   3      184.79      197.83     23.83 o 
   1   7   3       56.10       31.17     16.42 o 
   3   7   3      189.10      203.33     20.90 o 
   5   7   3        0.04       99.79     24.68 o 
   7   7   3      120.01      157.29     30.76 o 
   9   7   3       74.92       98.03     28.40 o 
  11   7   3        8.70       -2.35     23.29 o 
  13   7   3      127.27      134.04     33.49 o 
 -12   8   3        2.78        9.27     27.31 o 
 -10   8   3       47.44       70.39     32.45 o 
  -8   8   3      136.38      100.16     27.71 o 
  -6   8   3        0.00        1.73     19.47 o 
  -4   8   3        0.06       10.70     20.55 o 
  -2   8   3       71.95       84.01     22.58 o 
   0   8   3        0.23        3.49     13.37 o 
   2   8   3       38.39       30.94     19.07 o 
   4   8   3       42.16       33.36     22.85 o 
   6   8   3       89.94      103.82     38.21 o 
   8   8   3        7.95       -3.18     23.47 o 
 -32   0   4      350.03      388.36     69.65 o 
 -30   0   4        1.20       23.55     31.32 o 
 -28   0   4      146.02      123.52     38.59 o 
 -26   0   4      898.77     1070.63     90.45 o 
 -24   0   4      457.04      547.47     65.90 o 
 -22   0   4       35.17       64.14     27.81 o 
 -20   0   4     4041.80     3701.47    206.21 o 
 -18   0   4      518.57      538.43     97.34 o 
 -16   0   4     7457.40     7434.00    331.24 o 
 -14   0   4       10.68       87.35     10.61 o 
 -12   0   4     1611.23     3327.02    114.23 o 
 -10   0   4     8337.90     9065.14    293.96 o 
  -8   0   4     4492.39     4553.76    150.76 o 
  -6   0   4     2407.60     2125.11     79.80 o 
  -4   0   4    83584.80    97891.45   3099.83 o 
  -2   0   4      475.85      444.29     24.97 o 
   0   0   4    30342.52    30248.13    804.49 o 
   2   0   4     2922.21     2620.08     92.53 o 
   6   0   4    12627.10    13407.51    595.32 o 
   8   0   4     1378.18     1286.86     72.66 o 
  10   0   4       28.36        9.77     15.53 o 
  12   0   4     4930.92     6758.50    315.20 o 
  14   0   4       39.72       29.06     21.05 o 
  16   0   4     2931.68     2685.41    119.52 o 
  18   0   4     1507.70     1794.23    114.75 o 
  20   0   4      541.32      555.23     61.14 o 
  22   0   4       80.14       92.46     33.57 o 
  24   0   4       25.36        5.26     27.06 o 
 -31   1   4        2.75        4.75     19.20 o 
 -29   1   4        0.05      -10.22     18.58 o 
 -27   1   4       14.82       41.12     23.18 o 
 -25   1   4       74.82       97.43     26.93 o 
 -23   1   4      183.99      199.33     38.21 o 
 -21   1   4        0.24       -2.76      9.12 o 
 -19   1   4      281.82      273.31     24.32 o 
 -17   1   4      772.24      642.84     29.40 o 
 -15   1   4     4591.90     4625.50    111.51 o 
 -13   1   4     1543.83     1560.69     41.58 o 
 -11   1   4      570.36      704.25     67.77 o 
  -9   1   4      788.87      793.98     22.78 o 
  -7   1   4     1254.25     1201.07     31.75 o 
  -5   1   4      495.89      561.15     28.15 o 
  -3   1   4     2607.67     2504.36     54.50 o 
  -1   1   4     2056.21     2253.00     56.20 o 
   1   1   4     1896.50     2036.16     52.31 o 
   3   1   4       85.59      129.70      7.33 o 
   5   1   4       30.51       59.45      7.67 o 
   7   1   4     1405.16     1497.90     42.29 o 
   9   1   4        3.42       -4.35      6.58 o 
  11   1   4      298.42      563.73     25.73 o 
  13   1   4       15.89       21.64     10.27 o 
  15   1   4      477.05      547.61     37.26 o 
  17   1   4      192.07      206.31     26.33 o 
  19   1   4       11.75      112.83     20.23 o 
  21   1   4        9.86      -14.28     22.05 o 
  23   1   4       68.08       10.27     28.81 o 
  25   1   4        0.47       21.55     29.06 o 
 -30   2   4       20.02       16.66     21.97 o 
 -28   2   4       14.53       24.17     20.28 o 
 -26   2   4       63.54       54.47     27.19 o 
 -24   2   4      253.13      264.47     35.69 o 
 -22   2   4      537.54      553.83     32.49 o 
 -20   2   4     1745.10     1774.74     90.43 o 
 -18   2   4      851.75      871.55     97.47 o 
 -16   2   4     2648.52     2360.49     91.31 o 
 -14   2   4     3077.69     3109.68    114.15 o 
 -12   2   4       38.15       23.08      9.73 o 
 -10   2   4     2156.56     2197.71     63.51 o 
  -8   2   4     1103.30     1140.08     36.50 o 
  -6   2   4     1516.17     1585.26     62.72 o 
  -4   2   4    15071.03    17870.25    372.11 o 
  -2   2   4      930.92      938.12     27.93 o 
   0   2   4     3802.63     3369.16     74.39 o 
   2   2   4      275.63      242.58     13.40 o 
   4   2   4      109.56      286.89     12.38 o 
   6   2   4      290.62      266.55     14.03 o 
   8   2   4      418.41      454.85     27.74 o 
  10   2   4       23.02       60.72      9.71 o 
  12   2   4      766.80      732.41     29.94 o 
  14   2   4        0.16       -1.44      9.99 o 
  16   2   4      733.47      699.38     80.30 o 
  18   2   4      323.35      382.41     36.97 o 
  20   2   4       44.26      110.04     24.11 o 
  22   2   4       49.84       18.54     41.09 o 
  24   2   4        1.66       24.81     39.84 o 
 -29   3   4        0.01       -4.54     22.11 o 
 -27   3   4       16.86      207.89     49.61 o 
 -25   3   4      250.63      237.37     25.92 o 
 -23   3   4      121.23      100.15     21.27 o 
 -21   3   4       12.18       30.68     15.85 o 
 -19   3   4        0.85      194.35     40.97 o 
 -17   3   4      491.77      588.17     47.86 o 
 -15   3   4     2437.74     2632.56    101.78 o 
 -13   3   4     2733.58     3031.11    113.19 o 
 -11   3   4     4958.35     4888.13    134.60 o 
  -9   3   4      124.25      194.35     12.04 o 
  -7   3   4       10.29        3.32      5.17 o 
  -5   3   4     1405.63     1151.10     30.84 o 
  -3   3   4      106.43       39.03      7.15 o 
  -1   3   4     2867.72     2409.74     58.27 o 
   1   3   4      921.64      709.98     22.13 o 
   3   3   4     1105.30      970.86    158.28 o 
   5   3   4        0.19       -4.35      4.70 o 
   7   3   4     9328.14     9094.95    216.69 o 
   9   3   4      285.93      322.07     19.25 o 
  11   3   4       91.53       80.93     19.92 o 
  13   3   4       23.90       -7.68     13.67 o 
  15   3   4     1299.68     1383.81     71.76 o 
  17   3   4      399.84      426.80     41.93 o 
  19   3   4       24.75      374.55     40.14 o 
  21   3   4       44.91       54.66     21.82 o 
  23   3   4      176.18      124.48     28.84 o 
 -28   4   4        1.15        3.74     22.77 o 
 -26   4   4      151.60      178.11     31.12 o 
 -24   4   4        0.71        1.42     16.43 o 
 -22   4   4      697.83      722.24     48.16 o 
 -20   4   4      454.87      462.72     38.04 o 
 -18   4   4     1218.27     1331.93     64.39 o 
 -16   4   4      587.04      459.02     33.72 o 
 -14   4   4     1643.22     1910.20     68.65 o 
 -12   4   4        6.09      136.12     16.61 o 
 -10   4   4       25.39       37.05      8.81 o 
  -8   4   4      137.44      149.15     12.60 o 
  -6   4   4     3261.46     3104.61     73.40 o 
  -4   4   4      315.94      435.63     22.03 o 
  -2   4   4     6299.49     5793.89    127.85 o 
   0   4   4        3.25       10.47      6.56 o 
   2   4   4      675.85      546.61     21.13 o 
   4   4   4       14.59      210.31     24.72 o 
   6   4   4      302.87      245.66     18.99 o 
   8   4   4       10.39       17.71      9.53 o 
  10   4   4     1389.29     1351.98     69.95 o 
  12   4   4       62.24      117.65     25.49 o 
  14   4   4      809.59      805.00     68.90 o 
  16   4   4       86.71       85.47     25.14 o 
  18   4   4       29.57       29.00     22.49 o 
  20   4   4       32.95       37.85     22.87 o 
  22   4   4       72.32       33.38     30.94 o 
 -25   5   4        2.57      -18.94     16.71 o 
 -23   5   4       32.98       13.17     16.72 o 
 -21   5   4       30.03       22.65     16.45 o 
 -19   5   4        5.87       22.46     15.55 o 
 -17   5   4       88.51       37.69     15.97 o 
 -15   5   4      304.59      272.44     38.54 o 
 -13   5   4      128.60      149.90     27.27 o 
 -11   5   4      283.50      245.93     24.84 o 
  -9   5   4       10.15        1.89     11.25 o 
  -7   5   4      360.78      353.42     20.17 o 
  -5   5   4        8.10        9.06      7.44 o 
  -3   5   4        9.02        9.80      8.78 o 
  -1   5   4      265.75      314.13     17.67 o 
   1   5   4       26.29       41.93      9.39 o 
   3   5   4        0.66       -2.06      7.69 o 
   5   5   4        2.82       11.59      8.79 o 
   7   5   4      271.21      262.15     32.26 o 
   9   5   4        1.21        6.35     16.22 o 
  11   5   4       74.99       64.08     22.42 o 
  13   5   4       11.65       -9.15     21.80 o 
  15   5   4        2.28       -0.76     19.72 o 
  17   5   4        7.96        3.72     22.06 o 
  19   5   4        4.77       88.94     28.87 o 
 -22   6   4       60.11       35.98     26.36 o 
 -20   6   4       30.61       53.28     19.92 o 
 -18   6   4      313.37      383.55     45.78 o 
 -16   6   4       41.29       45.07     18.35 o 
 -14   6   4      117.48      156.97     24.89 o 
 -12   6   4       58.09      148.87     29.32 o 
 -10   6   4      288.76      321.71     53.74 o 
  -8   6   4       19.78       15.40     15.77 o 
  -6   6   4      718.15      739.90     36.07 o 
  -4   6   4        0.55       -8.29      9.50 o 
  -2   6   4     1273.24     1193.91     42.62 o 
   0   6   4       36.98       16.08     19.85 o 
   2   6   4      261.66      289.85     22.02 o 
   4   6   4      119.04      207.64     23.98 o 
   6   6   4       26.94        6.92     17.70 o 
   8   6   4       16.36        9.64     18.29 o 
  10   6   4      582.69      490.79     59.13 o 
  12   6   4       10.48       23.80     65.14 o 
  14   6   4      552.62      570.43     54.23 o 
  16   6   4       47.76       83.65     29.57 o 
 -19   7   4       10.94       17.79     32.57 o 
 -17   7   4      211.46      223.79     35.08 o 
 -15   7   4       28.52        1.61     18.12 o 
 -13   7   4       76.07       57.62     23.51 o 
 -11   7   4        2.90      -10.66     16.55 o 
  -9   7   4       40.00       59.73     20.29 o 
  -7   7   4       33.11       14.10     25.93 o 
  -5   7   4      121.76       94.05     24.44 o 
  -3   7   4        0.21        4.20     11.84 o 
  -1   7   4      338.90      397.20     26.74 o 
   1   7   4        0.22        7.48     12.11 o 
   3   7   4        8.91       30.04     16.27 o 
   5   7   4        2.72       12.18     26.56 o 
   7   7   4      204.56      170.60     31.81 o 
   9   7   4       22.24       20.83     21.65 o 
  11   7   4       42.58       32.86     25.86 o 
  13   7   4        7.56       -5.46     23.63 o 
 -12   8   4        3.30        7.29     20.99 o 
 -10   8   4       33.02       20.49     24.30 o 
  -8   8   4       36.68       10.69     20.94 o 
  -6   8   4        3.75       -7.69     19.23 o 
  -4   8   4        5.76      -10.40     17.98 o 
  -2   8   4       23.05       25.26     14.66 o 
   0   8   4       39.83       31.73     15.36 o 
   2   8   4       29.64       14.43     18.37 o 
   4   8   4        4.59       -2.87     21.00 o 
   6   8   4        9.21       -6.83     21.73 o 
 -31   1   5       22.69        5.25     21.55 o 
 -29   1   5       51.62       32.61     33.32 o 
 -27   1   5      161.55      105.46     26.33 o 
 -25   1   5      128.77      112.50     68.90 o 
 -23   1   5      444.61      424.83     63.27 o 
 -21   1   5     1201.05     1288.20    122.34 o 
 -19   1   5       18.72        1.61      8.10 o 
 -17   1   5      267.97      187.36     16.43 o 
 -15   1   5      716.61      785.58     24.72 o 
 -13   1   5     3345.24     3634.16     88.37 o 
 -11   1   5      270.38      370.36     29.25 o 
  -9   1   5      702.34      821.22     28.61 o 
  -7   1   5      816.82      765.29     22.30 o 
  -5   1   5     9899.49    11596.69    264.63 o 
  -3   1   5      374.74      353.76     11.37 o 
  -1   1   5     1310.35     1352.34     36.66 o 
   1   1   5      235.94      145.62     12.61 o 
   3   1   5     2148.50     5632.71    348.86 o 
   5   1   5       41.01       25.55      8.43 o 
   7   1   5     5007.27     4677.68    115.57 o 
   9   1   5      565.90      554.35     22.64 o 
  11   1   5     1956.32     2608.05    150.12 o 
  13   1   5     1528.85     1562.42     54.73 o 
  15   1   5     1433.19     1456.71    127.28 o 
  17   1   5      506.85      415.92     51.61 o 
  19   1   5      153.78      143.57     28.56 o 
  21   1   5       38.81       13.53     24.81 o 
  23   1   5      627.19      572.02     69.15 o 
  25   1   5       62.86       42.27     27.78 o 
 -32   2   5      129.60       82.90     30.82 o 
 -30   2   5        0.02       15.87     21.51 o 
 -28   2   5       99.77      123.24     29.81 o 
 -26   2   5       90.67       43.48     22.83 o 
 -24   2   5      642.05      546.66     56.88 o 
 -22   2   5      341.74      313.96     25.55 o 
 -20   2   5      597.44      592.28     31.94 o 
 -18   2   5      477.31      439.67     26.22 o 
 -16   2   5      784.55      690.42     37.38 o 
 -14   2   5      257.55      285.72     23.40 o 
 -12   2   5      495.31      386.63     17.15 o 
 -10   2   5      385.44      334.65     15.90 o 
  -8   2   5     1063.71     1102.53     36.03 o 
  -6   2   5      773.40      740.78     45.45 o 
  -4   2   5     2576.99     2227.97     51.49 o 
  -2   2   5     2834.75     2197.90     57.53 o 
   0   2   5     4111.32     3600.38     89.99 o 
   2   2   5     4396.12     4029.71    100.72 o 
   4   2   5      523.24      492.24     16.96 o 
   6   2   5     3560.33     3903.60    102.53 o 
   8   2   5      307.97      332.23     17.68 o 
  10   2   5     5775.17     6544.65    161.11 o 
  12   2   5      283.04      347.80     29.47 o 
  14   2   5      266.80      285.54     45.85 o 
  16   2   5      782.57      719.43     86.57 o 
  18   2   5       69.71      351.77     35.96 o 
  20   2   5        5.18       20.45     18.31 o 
  22   2   5       88.17       93.96     52.62 o 
  24   2   5        6.85       42.34     48.11 o 
 -31   3   5       70.66      107.78     33.45 o 
 -29   3   5       76.91       89.20     37.33 o 
 -27   3   5      235.12      303.62     51.99 o 
 -25   3   5      215.32      219.30     30.43 o 
 -23   3   5      461.64      457.07     40.03 o 
 -21   3   5      891.60     1162.05    100.72 o 
 -19   3   5     1816.03     1735.20     76.81 o 
 -17   3   5      862.22      850.80     78.55 o 
 -15   3   5     1639.75     1693.02     71.90 o 
 -13   3   5     1567.99     1821.85     74.69 o 
 -11   3   5     1836.46     1740.26     54.53 o 
  -9   3   5     1254.52     1123.12     38.46 o 
  -7   3   5     3306.72     2925.29     75.05 o 
  -5   3   5     6544.29     7150.41    154.99 o 
  -3   3   5     5376.12     4877.16    107.63 o 
  -1   3   5      633.53      605.79     23.07 o 
   1   3   5     1129.58      950.36     27.29 o 
   3   3   5      160.53      189.18     15.53 o 
   5   3   5      465.70      423.21     17.24 o 
   7   3   5      612.86      575.29     29.33 o 
   9   3   5     1564.73     1510.14     47.42 o 
  11   3   5      747.50      573.75     97.84 o 
  13   3   5      812.23      792.98     51.17 o 
  15   3   5       15.86        8.32     16.96 o 
  17   3   5        0.02       -9.58     17.08 o 
  19   3   5       48.15       31.46     20.45 o 
  21   3   5       11.47       -3.08     18.76 o 
  23   3   5       30.73       10.02     46.10 o 
 -28   4   5       36.81       17.31     26.43 o 
 -26   4   5       95.33      127.30     28.03 o 
 -24   4   5      204.85      277.42     33.99 o 
 -22   4   5        8.27       14.05     16.53 o 
 -20   4   5       20.08       65.35     19.51 o 
 -18   4   5      253.28      396.46     35.05 o 
 -16   4   5      280.56      257.42     27.93 o 
 -14   4   5       83.45       38.20     11.99 o 
 -12   4   5       72.58      142.59     16.78 o 
 -10   4   5     1766.50     1576.96     46.82 o 
  -8   4   5      357.83      394.24     19.52 o 
  -6   4   5     1246.90     1151.28     33.23 o 
  -4   4   5      244.27      201.87     24.65 o 
  -2   4   5     1314.91      987.36     33.76 o 
   0   4   5      327.55      276.22     14.85 o 
   2   4   5     2891.77     2974.17     80.65 o 
   4   4   5      482.71      475.20     23.37 o 
   6   4   5      552.49      608.65     29.79 o 
   8   4   5      212.85      205.65     35.48 o 
  10   4   5     3362.36     3136.24    130.52 o 
  12   4   5       22.04       27.75     18.53 o 
  14   4   5       18.68        5.57     18.14 o 
  16   4   5      360.28      335.36     84.56 o 
  18   4   5        6.50      152.94     32.06 o 
  20   4   5       13.10        8.42     21.79 o 
  22   4   5       90.13       79.17     28.22 o 
 -27   5   5       10.21       11.05     19.01 o 
 -25   5   5        1.28        2.06     17.27 o 
 -23   5   5      425.63      413.90     42.63 o 
 -21   5   5       13.86       34.84     17.40 o 
 -19   5   5      356.71      389.34     32.31 o 
 -17   5   5       75.47       33.68     14.72 o 
 -15   5   5      951.71     1189.96     52.14 o 
 -13   5   5      288.47      350.41     40.31 o 
 -11   5   5      700.01      830.31     56.74 o 
  -9   5   5        0.29        0.88      8.52 o 
  -7   5   5     1677.26     1621.83     56.75 o 
  -5   5   5      218.58      210.27     17.00 o 
  -3   5   5     2852.01     2673.72     74.71 o 
  -1   5   5        7.30       -0.37      8.61 o 
   1   5   5      607.49      585.29     33.31 o 
   3   5   5       34.44       75.02     12.20 o 
   5   5   5      596.24      591.41     28.82 o 
   7   5   5       70.32       51.98     19.61 o 
   9   5   5     1853.70     1723.28     85.90 o 
  11   5   5      477.69      491.75     81.68 o 
  13   5   5      135.05       87.91     41.59 o 
  15   5   5       16.42        0.98     19.27 o 
  17   5   5      184.58      183.31     35.60 o 
  19   5   5       20.04       61.71     39.46 o 
 -24   6   5        6.52       21.53     19.48 o 
 -22   6   5      180.29      171.97     27.37 o 
 -20   6   5        0.62      -12.70     15.47 o 
 -18   6   5        0.35       -7.73     17.16 o 
 -16   6   5       90.77       85.25     27.31 o 
 -14   6   5      484.31      445.11     55.50 o 
 -12   6   5        2.82        9.83     15.03 o 
 -10   6   5       21.29       43.83     18.34 o 
  -8   6   5        1.55      -17.72     13.23 o 
  -6   6   5      183.34      191.51     28.97 o 
  -4   6   5        2.43      -12.33      8.22 o 
  -2   6   5      240.51      295.41     29.87 o 
   0   6   5        0.99       -0.33      9.69 o 
   2   6   5      143.82      177.89     19.13 o 
   4   6   5      247.80      259.53     21.51 o 
   6   6   5      154.92      169.62     30.63 o 
   8   6   5        8.10       -5.64     18.30 o 
  10   6   5        8.46       15.15     19.66 o 
  12   6   5       97.25       75.58     27.60 o 
  14   6   5       50.21       54.84     26.14 o 
  16   6   5       45.86       31.67     27.95 o 
 -19   7   5        6.23       -6.87     19.58 o 
 -17   7   5       61.94       96.49     27.43 o 
 -15   7   5       59.15       42.82     23.18 o 
 -13   7   5       75.96       29.17     20.54 o 
 -11   7   5        0.32       -5.57     15.87 o 
  -9   7   5       26.14       25.85     18.29 o 
  -7   7   5       68.14       47.37     28.94 o 
  -5   7   5       21.79       13.56     12.02 o 
  -3   7   5      214.46      239.98     42.66 o 
  -1   7   5       23.40       18.11     12.06 o 
   1   7   5       19.28       15.45     12.01 o 
   3   7   5        7.99       31.91     17.82 o 
   5   7   5       21.56       -6.32     18.24 o 
   7   7   5       15.04       23.63     21.47 o 
   9   7   5      254.47      187.31     35.20 o 
  11   7   5      110.02      127.82     32.29 o 
 -12   8   5       26.11       27.47     22.90 o 
 -10   8   5        0.09       10.95     20.39 o 
  -8   8   5        2.03      -13.20     18.59 o 
  -6   8   5       12.38       21.76     21.89 o 
  -4   8   5       19.44       34.52     22.19 o 
  -2   8   5        5.36       -4.60     13.40 o 
   0   8   5       31.20       29.72     15.74 o 
   2   8   5       68.02       67.06     21.69 o 
   4   8   5        2.22      -14.06     23.30 o 
 -32   0   6       96.76       61.64     40.84 o 
 -30   0   6       18.52       10.52     30.32 o 
 -28   0   6       14.43        2.00     25.56 o 
 -26   0   6       91.82      105.73     38.08 o 
 -24   0   6      296.45      307.18     52.62 o 
 -22   0   6     2293.76     2221.43    140.06 o 
 -20   0   6      382.86      450.75     54.87 o 
 -18   0   6     1645.15     1411.00     57.56 o 
 -16   0   6     7000.30     6952.07    232.56 o 
 -14   0   6     9838.02    10657.89    348.57 o 
 -12   0   6     6414.53     5568.82    186.54 o 
 -10   0   6     2127.71     2093.87     75.23 o 
  -8   0   6     1224.05     1167.91     45.26 o 
  -6   0   6    10962.70    13045.00    533.81 o 
  -4   0   6     4389.67     3838.01    129.01 o 
   0   0   6     2963.89     3018.90     86.94 o 
   2   0   6    10940.59    10888.95    363.40 o 
   4   0   6     7676.23     8967.52    303.13 o 
   6   0   6     7442.65     8172.54    279.42 o 
   8   0   6    12059.05    12857.24    433.74 o 
  10   0   6     9475.84    13618.48    615.12 o 
  12   0   6      176.05      295.91     38.08 o 
  14   0   6        3.47       27.56     18.79 o 
  16   0   6      612.16      441.25     35.34 o 
  18   0   6      415.29      342.01     49.61 o 
 -33   1   6       10.16       33.20     26.58 o 
 -31   1   6       50.57       29.31     23.29 o 
 -29   1   6      178.50      143.05     32.42 o 
 -27   1   6       59.43       39.73     21.93 o 
 -25   1   6        9.69      -12.77     15.01 o 
 -23   1   6      182.17      192.79     29.56 o 
 -21   1   6      722.40      664.37     32.14 o 
 -19   1   6      383.35      342.87     22.40 o 
 -17   1   6      410.64      316.97     20.17 o 
 -15   1   6      225.47      283.44     13.17 o 
 -13   1   6      508.04      403.51     18.30 o 
 -11   1   6      262.15      276.80     13.33 o 
  -9   1   6      207.42      188.97     22.86 o 
  -7   1   6      131.84      188.97     14.29 o 
  -5   1   6      574.55      576.83     16.66 o 
  -3   1   6      175.26      178.50      8.08 o 
  -1   1   6      972.98      994.83     25.79 o 
   1   1   6     1891.74     1962.03     47.02 o 
   3   1   6       30.21       41.05      6.99 o 
   5   1   6       32.14        6.15      6.91 o 
   7   1   6      118.68      169.33     13.33 o 
   9   1   6        2.55      511.60     58.69 o 
  11   1   6      265.59      347.32     20.66 o 
  13   1   6        3.42       12.28      9.84 o 
  15   1   6       67.77       61.99     22.14 o 
  17   1   6      173.30      307.49     38.82 o 
  19   1   6        1.14        2.51     35.08 o 
  21   1   6        5.39      -10.18     21.54 o 
  23   1   6        3.58        3.51     44.35 o 
 -32   2   6       13.33       11.06     24.48 o 
 -30   2   6       10.38       31.90     24.50 o 
 -28   2   6       94.44       95.55     31.07 o 
 -26   2   6      498.37      447.54     46.23 o 
 -24   2   6      340.36      355.72     29.96 o 
 -22   2   6     1917.18     1946.69    115.84 o 
 -20   2   6     1679.48     1530.50     57.07 o 
 -18   2   6     2310.05     2084.76     70.35 o 
 -16   2   6        4.27       19.35      9.07 o 
 -14   2   6      155.89      675.42     47.56 o 
 -12   2   6       75.20       93.51      8.61 o 
 -10   2   6     2185.66     1726.90     54.14 o 
  -8   2   6     8441.53     7767.61    207.46 o 
  -6   2   6    23057.52    25126.78    612.12 o 
  -4   2   6     7362.96     6962.87    216.66 o 
  -2   2   6     3659.82     3157.73     80.10 o 
   0   2   6       11.46       21.54      6.32 o 
   2   2   6       27.50       21.70      6.91 o 
   4   2   6     3714.49     3925.06    100.30 o 
   6   2   6        4.33        5.95      5.87 o 
   8   2   6     4680.90     4733.55    139.05 o 
  10   2   6     7024.49     7546.88    284.03 o 
  12   2   6      485.19      590.03     33.09 o 
  14   2   6       16.87        8.75     18.36 o 
  16   2   6       67.98       25.98     21.54 o 
  18   2   6       85.65       72.44     50.74 o 
  20   2   6       29.77       20.40     28.94 o 
  22   2   6       52.51       26.06     46.85 o 
 -31   3   6       89.28       73.29     30.83 o 
 -29   3   6      483.81      387.89     62.76 o 
 -27   3   6      153.22      202.53     36.87 o 
 -25   3   6       74.32       83.70     19.07 o 
 -23   3   6      496.21      512.92     35.31 o 
 -21   3   6      781.18      779.73     79.68 o 
 -19   3   6      533.24      594.99     38.75 o 
 -17   3   6       59.46       75.46     17.66 o 
 -15   3   6        3.91        6.04     15.28 o 
 -13   3   6      835.19     1225.76     55.77 o 
 -11   3   6      952.74      934.54     34.65 o 
  -9   3   6      472.67      400.44     22.57 o 
  -7   3   6     2108.42     1758.33     48.97 o 
  -5   3   6      962.92      781.76     51.99 o 
  -3   3   6     9486.28     8557.02    204.29 o 
  -1   3   6     2972.94     2797.92     74.52 o 
   1   3   6      516.41      657.71     53.62 o 
   3   3   6       59.97       22.70      8.65 o 
   5   3   6     3558.21     3558.13     95.04 o 
   7   3   6      683.19      801.95     35.87 o 
   9   3   6     1386.25     1467.43     55.27 o 
  11   3   6      561.74      682.26     38.11 o 
  13   3   6      192.51      260.63     54.75 o 
  15   3   6       21.57       14.36     21.67 o 
  17   3   6      741.91      847.80    195.06 o 
  19   3   6        1.57       -0.97     29.94 o 
  21   3   6        1.51       13.49     19.97 o 
 -28   4   6       24.82       24.46     27.06 o 
 -26   4   6      117.83      105.94     22.29 o 
 -24   4   6      873.64      836.49     70.91 o 
 -22   4   6      168.46      194.55     28.40 o 
 -20   4   6     2212.19     2299.61    126.41 o 
 -18   4   6      244.64      140.69     23.59 o 
 -16   4   6      733.95      943.46     50.95 o 
 -14   4   6       29.44       25.90     11.24 o 
 -12   4   6     1326.27     1239.47     55.27 o 
 -10   4   6      221.01      180.92     16.63 o 
  -8   4   6     6742.97     6001.09    147.44 o 
  -6   4   6     2187.98     2675.67     72.78 o 
  -4   4   6     9720.04     9051.51    217.47 o 
  -2   4   6       97.93      123.52     13.16 o 
   0   4   6     3344.91     3103.21     83.34 o 
   2   4   6      608.46      512.78     26.07 o 
   4   4   6      833.80      738.66     30.11 o 
   6   4   6      383.96      361.50     24.25 o 
   8   4   6     1739.81     1750.14     63.35 o 
  10   4   6      334.33      220.98     30.85 o 
  12   4   6     1296.10     1173.65    267.34 o 
  14   4   6       30.92       31.60     19.86 o 
  16   4   6      215.19      272.03     38.51 o 
  18   4   6       38.70       28.93     20.86 o 
  20   4   6       54.39       59.14     26.12 o 
 -27   5   6       86.06       72.24     22.73 o 
 -25   5   6       14.81       17.19     17.89 o 
 -23   5   6       61.17       72.04     20.37 o 
 -21   5   6       25.21        2.97     17.25 o 
 -19   5   6        0.39       10.46     14.87 o 
 -17   5   6        1.07       -5.68     11.71 o 
 -15   5   6      104.67      124.19     19.39 o 
 -13   5   6      123.33      137.74     39.96 o 
 -11   5   6       38.78       33.21     15.17 o 
  -9   5   6        8.99       16.84      9.48 o 
  -7   5   6       26.78       36.20     10.18 o 
  -5   5   6       17.66       55.39     11.27 o 
  -3   5   6      252.19      295.00     20.00 o 
  -1   5   6      232.27      245.29     21.41 o 
   1   5   6       75.45      137.41     15.17 o 
   3   5   6      188.24      205.20     18.36 o 
   5   5   6       23.90        8.10     10.14 o 
   7   5   6        0.45      -10.74     15.34 o 
   9   5   6       27.98       31.38     20.12 o 
  11   5   6       36.52       14.43     20.95 o 
  13   5   6       37.89       63.30     25.27 o 
  15   5   6       11.69       14.39     20.97 o 
  17   5   6      109.19      105.90     29.52 o 
 -24   6   6      162.80      199.56     34.01 o 
 -22   6   6        2.90       -7.87     18.38 o 
 -20   6   6      106.38       75.25     24.61 o 
 -18   6   6       20.06       14.25     19.67 o 
 -16   6   6       25.15       48.24     20.73 o 
 -14   6   6       22.49        7.42     16.29 o 
 -12   6   6       66.42       83.03     27.31 o 
 -10   6   6       52.06       52.05     26.18 o 
  -8   6   6      133.48      132.73     24.55 o 
  -6   6   6       23.90       28.13     10.81 o 
  -4   6   6      360.66      363.72     25.42 o 
  -2   6   6       18.32       22.68     11.31 o 
   0   6   6       15.08      -10.23      9.04 o 
   2   6   6      249.08      240.32     21.36 o 
   4   6   6      254.23      217.26     20.85 o 
   6   6   6      213.53      196.00     32.56 o 
   8   6   6        3.48       -2.70     18.73 o 
  10   6   6       13.38       12.20     20.22 o 
  12   6   6      173.24      197.27     37.58 o 
  14   6   6       97.99      113.33     30.80 o 
 -19   7   6       23.14       39.99     23.35 o 
 -17   7   6        0.33       16.18     25.93 o 
 -15   7   6       81.01       45.35     22.11 o 
 -13   7   6        0.35       -8.74     16.81 o 
 -11   7   6       25.60       27.32     28.19 o 
  -9   7   6       15.89        6.65     16.55 o 
  -7   7   6       96.47       61.32     26.68 o 
  -5   7   6        1.15       13.21     11.84 o 
  -3   7   6       27.15       46.23     13.72 o 
  -1   7   6       75.32       77.50     15.58 o 
   1   7   6       22.06       24.29     12.69 o 
   3   7   6       20.57       28.00     16.72 o 
   5   7   6       68.38       49.43     23.68 o 
   7   7   6        4.68        9.63     21.51 o 
   9   7   6       18.48        0.36     23.40 o 
  11   7   6        1.31        0.34     22.14 o 
 -12   8   6       11.08       -6.18     21.27 o 
 -10   8   6       16.44       30.69     22.56 o 
  -8   8   6        4.93       -8.69     19.56 o 
  -6   8   6       14.11       20.52     21.79 o 
  -4   8   6       32.97       37.44     21.23 o 
  -2   8   6       65.81       87.60     18.75 o 
   0   8   6        9.15        6.35     16.99 o 
   2   8   6        1.92       -0.70     18.12 o 
 -33   1   7        6.86       -1.26     22.30 o 
 -31   1   7       51.59      100.61     29.41 o 
 -29   1   7     1025.70      761.00     75.67 o 
 -27   1   7       32.36       32.98     26.43 o 
 -25   1   7      490.85      381.16     97.72 o 
 -23   1   7     2147.94     1870.62    136.68 o 
 -21   1   7      141.36      163.08     33.08 o 
 -19   1   7     3281.97     3212.58    118.68 o 
 -17   1   7     1902.56     1783.92     54.87 o 
 -15   1   7     1841.97     1841.66     49.76 o 
 -13   1   7      224.03      158.12     12.77 o 
 -11   1   7     1105.54     1236.56     35.11 o 
  -9   1   7      131.03      133.99      9.08 o 
  -7   1   7     1124.74      995.13     28.74 o 
  -5   1   7     2319.14     2510.45     73.50 o 
  -3   1   7      137.35       82.65      6.08 o 
  -1   1   7     2704.71     2818.60     64.40 o 
   1   1   7     1855.46     2877.92     66.85 o 
   3   1   7      642.46      716.70     27.09 o 
   5   1   7       14.78       78.95     10.66 o 
   7   1   7       66.61       26.60      9.18 o 
   9   1   7      254.28     1657.43     94.46 o 
  11   1   7      316.07      315.90     24.57 o 
  13   1   7      564.90      605.41     40.17 o 
  15   1   7      194.90      340.15     39.03 o 
  17   1   7      406.35      447.38     46.37 o 
  19   1   7       68.82       98.97     48.61 o 
  21   1   7       30.98       -5.76     42.59 o 
  23   1   7       51.68       87.44     59.13 o 
 -32   2   7       12.90       -0.32     22.75 o 
 -30   2   7        9.37       -3.67     21.79 o 
 -28   2   7        4.11       -9.31     18.50 o 
 -26   2   7      250.58      236.63     36.67 o 
 -24   2   7       45.46       17.67     13.32 o 
 -22   2   7      620.88      647.88     35.08 o 
 -20   2   7      275.06      265.93     39.06 o 
 -18   2   7     2413.07     2405.72     78.87 o 
 -16   2   7       47.80      101.15     14.00 o 
 -14   2   7       29.68       36.33     16.79 o 
 -12   2   7      738.83      518.49     19.61 o 
 -10   2   7      448.42      352.92     15.79 o 
  -8   2   7     1865.49     2166.81     61.34 o 
  -6   2   7     9782.92     8622.89    182.21 o 
  -4   2   7     3734.31     3173.14     71.33 o 
  -2   2   7     7437.42     6990.59    167.91 o 
   0   2   7     1227.54     1122.61     35.39 o 
   2   2   7      129.30       95.87     11.47 o 
   4   2   7     1867.21     1805.57     53.08 o 
   6   2   7      588.61      654.00     31.48 o 
   8   2   7       79.24      418.99     73.18 o 
  10   2   7     1375.06     1514.03     57.28 o 
  12   2   7      406.89      537.20     32.57 o 
  14   2   7        2.24       -9.96     18.43 o 
  16   2   7      129.39      160.55     31.41 o 
  18   2   7      253.50      253.01     55.35 o 
  20   2   7       42.84       37.94     18.97 o 
  22   2   7        0.41        1.50     46.35 o 
 -31   3   7        5.17       26.44     28.56 o 
 -29   3   7       25.27       25.33     24.69 o 
 -27   3   7       27.25       28.21     23.37 o 
 -25   3   7      695.06      700.42     41.03 o 
 -23   3   7     1872.69     1737.74     67.03 o 
 -21   3   7     3396.16     3264.74    138.19 o 
 -19   3   7     1716.34     1546.44     58.28 o 
 -17   3   7     1365.17     1334.25    120.89 o 
 -15   3   7      494.56      553.64     34.81 o 
 -13   3   7     2705.04     2459.73     75.01 o 
 -11   3   7     3331.39     2975.88     88.63 o 
  -9   3   7     4238.65     3701.02    107.19 o 
  -7   3   7     4113.77     4753.86    106.72 o 
  -5   3   7    14953.93    14802.80    345.35 o 
  -3   3   7     3689.21     3469.87     90.04 o 
  -1   3   7     2575.72     2339.64     72.26 o 
   1   3   7      939.62     1308.13     42.13 o 
   3   3   7     2799.38     2683.08     74.65 o 
   5   3   7      869.18      789.72     35.68 o 
   7   3   7     2066.60     2062.56     71.44 o 
   9   3   7      626.53      601.09     36.61 o 
  11   3   7      709.28      794.06     57.90 o 
  13   3   7      219.01      141.42     22.37 o 
  15   3   7      433.90      425.02     63.77 o 
  17   3   7       93.91      142.92     30.08 o 
  19   3   7       55.25       47.43     23.33 o 
  21   3   7       11.76       41.37     24.64 o 
 -30   4   7       11.33        7.02     24.63 o 
 -28   4   7        1.46       14.56     17.84 o 
 -26   4   7      175.02      194.78     26.68 o 
 -24   4   7       56.40       45.52     18.30 o 
 -22   4   7      116.42       77.49     21.36 o 
 -20   4   7        5.91       -5.89     14.41 o 
 -18   4   7      468.98      469.43     37.92 o 
 -16   4   7      121.45      181.58     24.66 o 
 -14   4   7       98.13      132.22     17.09 o 
 -12   4   7     2326.79     2281.08     76.81 o 
 -10   4   7      136.98       90.24     13.23 o 
  -8   4   7       64.36       62.11     24.81 o 
  -6   4   7     2171.70     1893.59     49.47 o 
  -4   4   7     2241.29     1932.67     56.95 o 
  -2   4   7      245.39      232.73     21.55 o 
   0   4   7      691.10      633.20     27.89 o 
   2   4   7      240.86      202.75     17.76 o 
   4   4   7     2723.97     2321.07     60.98 o 
   6   4   7       26.55       26.61     11.35 o 
   8   4   7        7.04       71.21     14.57 o 
  10   4   7      184.11      149.69     47.23 o 
  12   4   7      343.77      349.05     39.55 o 
  14   4   7      124.14      140.53     33.45 o 
  16   4   7       60.70       74.75     24.88 o 
  18   4   7       39.14       28.45     21.37 o 
 -27   5   7        6.74        9.07     16.41 o 
 -25   5   7       16.52       30.21     19.47 o 
 -23   5   7       73.47       62.57     19.54 o 
 -21   5   7      736.22      786.46     46.09 o 
 -19   5   7       25.05       13.23     16.16 o 
 -17   5   7      315.61      374.88     36.53 o 
 -15   5   7       51.56       91.85     20.39 o 
 -13   5   7      248.57      278.96     34.83 o 
 -11   5   7       40.28       48.10     16.79 o 
  -9   5   7     1108.99     1091.60     43.96 o 
  -7   5   7        0.05       17.66      9.03 o 
  -5   5   7     1296.08     1347.35     45.12 o 
  -3   5   7        5.28       -9.10      7.77 o 
  -1   5   7      690.58      664.67     31.37 o 
   1   5   7       14.42      125.98     14.89 o 
   3   5   7      151.30      127.14     23.00 o 
   5   5   7        5.79        6.80     10.33 o 
   7   5   7      555.60      458.95     43.18 o 
   9   5   7       81.86       92.81     25.58 o 
  11   5   7      533.40      417.32     59.01 o 
  13   5   7        6.02       13.49     20.22 o 
  15   5   7       37.60       31.75     34.83 o 
  17   5   7        0.01      -23.60     20.55 o 
 -24   6   7        0.68        7.89     21.60 o 
 -22   6   7        1.31       15.83     21.58 o 
 -20   6   7      150.22      127.18     27.26 o 
 -18   6   7        4.07       -1.08     16.91 o 
 -16   6   7        9.94       17.07     17.63 o 
 -14   6   7       66.58       51.79     28.69 o 
 -12   6   7       31.19       29.44     17.98 o 
 -10   6   7       11.40       19.54     25.18 o 
  -8   6   7      238.37      230.07     30.50 o 
  -6   6   7      180.58      153.49     17.13 o 
  -4   6   7       41.93       36.78     11.64 o 
  -2   6   7       24.98       20.83     15.44 o 
   0   6   7      131.47      115.96     16.22 o 
   2   6   7       47.41       20.17     11.62 o 
   4   6   7       83.97       71.80     15.28 o 
   6   6   7        5.31       30.41     19.17 o 
   8   6   7      188.29      217.02     36.12 o 
  10   6   7       18.63       -9.60     20.05 o 
  12   6   7        2.67      -24.47     20.39 o 
  14   6   7       17.78       -8.22     28.81 o 
 -19   7   7        0.30        1.56     20.72 o 
 -17   7   7       19.19       17.08     20.72 o 
 -15   7   7        9.16       -4.48     17.75 o 
 -13   7   7        0.33       -6.04     27.81 o 
 -11   7   7       15.98       25.94     19.74 o 
  -9   7   7       82.19      110.87     38.21 o 
  -7   7   7       26.38       64.81     21.32 o 
  -5   7   7       10.47       13.63     12.19 o 
  -3   7   7        2.64       10.46     12.36 o 
  -1   7   7      145.04      142.73     19.02 o 
   1   7   7        0.44       13.20     12.75 o 
   3   7   7       18.70       40.08     18.44 o 
   5   7   7        1.48      -18.42     16.22 o 
   7   7   7       12.83        5.95     20.05 o 
   9   7   7       21.90       53.42     28.31 o 
 -10   8   7       16.80       61.05     25.27 o 
  -8   8   7        1.54       15.50     21.47 o 
  -6   8   7        2.51       -3.61     19.97 o 
  -4   8   7       35.94       22.54     17.33 o 
  -2   8   7       24.33       35.02     15.86 o 
   0   8   7        3.80       -8.39     20.64 o 
 -32   0   8       60.10       40.84     39.59 o 
 -30   0   8        7.74        0.00     30.32 o 
 -28   0   8        9.21       -0.50     28.81 o 
 -26   0   8       40.69       31.32     28.31 o 
 -24   0   8      692.83      950.86     83.18 o 
 -22   0   8      437.62      497.35     61.39 o 
 -20   0   8      270.58      153.79     17.55 o 
 -18   0   8     3337.34     3181.42    132.04 o 
 -16   0   8      496.61     1574.18    113.50 o 
 -14   0   8      593.00      652.87     32.15 o 
 -12   0   8        6.89       -3.06     10.02 o 
 -10   0   8       33.53       50.07     10.24 o 
  -8   0   8    37751.30    51608.27   1643.70 o 
  -6   0   8       37.81       61.23     10.18 o 
  -4   0   8       47.88       37.15      6.72 o 
  -2   0   8     8734.47     8705.44    239.08 o 
   0   0   8     2261.03     4884.34    174.14 o 
   2   0   8     1448.62     1631.61     67.49 o 
   4   0   8      455.42      362.11     27.32 o 
   6   0   8       50.22      137.16     38.71 o 
  10   0   8      165.70      286.01     30.24 o 
  12   0   8      721.73      731.63     48.16 o 
  14   0   8       41.08       45.56     20.52 o 
  16   0   8        9.42       27.16     21.61 o 
  18   0   8      149.61       96.21     49.86 o 
  20   0   8       95.01      136.80     56.63 o 
  22   0   8        7.25       31.32     53.62 o 
 -33   1   8        0.63        9.14     22.29 o 
 -31   1   8       32.02       59.94     48.73 o 
 -29   1   8       91.71       40.90     24.57 o 
 -27   1   8       17.99       18.36     20.10 o 
 -25   1   8        5.98        1.48     24.93 o 
 -23   1   8      390.91      454.21     42.69 o 
 -21   1   8       31.05       26.16     11.09 o 
 -19   1   8      452.65      423.20     24.80 o 
 -17   1   8      370.90      380.19     19.00 o 
 -15   1   8      294.20      331.54     15.67 o 
 -13   1   8     1776.77     1839.80     49.81 o 
 -11   1   8       96.86       88.69      8.61 o 
  -9   1   8      220.13      174.64     20.80 o 
  -7   1   8     1329.74     1262.20     35.52 o 
  -5   1   8     1492.31     1381.31     34.32 o 
  -3   1   8      628.16      551.61     17.07 o 
  -1   1   8       30.62       42.20      9.06 o 
   1   1   8      576.99      569.83     19.53 o 
   3   1   8      857.66      849.36     29.85 o 
   5   1   8      258.92      312.36     18.77 o 
   7   1   8       32.45       51.85     11.07 o 
   9   1   8       60.00       80.40     12.87 o 
  11   1   8      172.24      202.93     21.74 o 
  13   1   8      382.69      484.84     33.15 o 
  15   1   8       49.07       84.24     30.07 o 
  17   1   8       23.24       13.17     32.57 o 
  19   1   8       21.37       32.57     43.85 o 
  21   1   8       21.98        0.50     44.85 o 
 -32   2   8       65.40      102.88     31.35 o 
 -30   2   8       52.30       84.53     29.34 o 
 -28   2   8       85.22       80.48     47.48 o 
 -26   2   8      288.73      367.18     43.05 o 
 -24   2   8     1343.00     1460.23     58.02 o 
 -22   2   8      299.76      314.46     25.82 o 
 -20   2   8     1208.74     1138.03     61.71 o 
 -18   2   8      284.98      265.81     23.69 o 
 -16   2   8     1582.63     1829.55     62.27 o 
 -14   2   8     2895.19     2656.06     69.32 o 
 -12   2   8     6729.14     5886.43    140.88 o 
 -10   2   8     1650.27     1473.40     41.56 o 
  -8   2   8      428.86      289.31     16.37 o 
  -6   2   8     1021.44     1061.45     28.88 o 
  -4   2   8     6838.10     5595.47    136.36 o 
  -2   2   8       54.16       82.26     10.06 o 
   0   2   8     2265.51     2361.90     64.89 o 
   2   2   8     2422.63     2474.59     68.45 o 
   4   2   8     2078.70     1824.52     62.57 o 
   6   2   8      388.16      345.95     24.60 o 
   8   2   8     1062.93     1089.45     45.53 o 
  10   2   8      353.04      411.52     29.28 o 
  12   2   8      833.69      804.42     42.08 o 
  14   2   8       64.50       49.12     24.75 o 
  16   2   8       10.61       16.20     21.85 o 
  18   2   8        1.16       -8.80     25.68 o 
  20   2   8       54.17       16.21     20.55 o 
 -31   3   8       89.00      118.03     33.85 o 
 -29   3   8      275.83      314.22     65.02 o 
 -27   3   8       39.40       41.36     33.95 o 
 -25   3   8        8.27       -3.95     13.74 o 
 -23   3   8      959.43     1029.28     47.21 o 
 -21   3   8      105.90       96.17     17.96 o 
 -19   3   8      572.31      700.38     45.40 o 
 -17   3   8     2367.50     2384.26     79.46 o 
 -15   3   8     1141.08     1147.53     48.72 o 
 -13   3   8      289.35      333.00     18.33 o 
 -11   3   8     1473.28     1219.33     43.78 o 
  -9   3   8    10240.86     9526.84    256.75 o 
  -7   3   8     4628.05     4308.59    106.73 o 
  -5   3   8      252.23      186.34     22.93 o 
  -3   3   8     1913.40     1758.98     51.82 o 
  -1   3   8     3859.53     3621.57     95.23 o 
   1   3   8     1997.74     2002.03     59.06 o 
   3   3   8      318.76      255.13     18.90 o 
   5   3   8      558.22      561.88     53.12 o 
   7   3   8      714.01      842.23     50.34 o 
   9   3   8        0.73       -0.10     11.22 o 
  11   3   8     1353.52     1214.33     70.83 o 
  13   3   8      378.80      388.21     83.94 o 
  15   3   8       45.62       59.41     23.93 o 
  17   3   8        4.42        7.54     19.60 o 
  19   3   8      153.59      103.41     85.56 o 
 -30   4   8        5.49       -1.65     38.46 o 
 -28   4   8       28.90        3.68     16.94 o 
 -26   4   8      479.42      413.95     34.67 o 
 -24   4   8      124.47      183.83     34.15 o 
 -22   4   8      653.59      701.34     40.36 o 
 -20   4   8       47.77       50.77     26.31 o 
 -18   4   8     1622.52     1601.21     74.12 o 
 -16   4   8       26.99       32.46     19.17 o 
 -14   4   8     1942.93     2054.67    140.19 o 
 -12   4   8       98.75      105.91     19.16 o 
 -10   4   8     3734.27     3502.65    105.59 o 
  -8   4   8     1516.49     1825.64     55.16 o 
  -6   4   8     2732.89     2854.84     78.92 o 
  -4   4   8        3.34       -0.95      8.15 o 
  -2   4   8     5430.00     5417.04    137.62 o 
   0   4   8       16.85       13.94      9.28 o 
   2   4   8     1847.03     1751.85     55.71 o 
   4   4   8      300.97      298.94     29.22 o 
   6   4   8     1506.85     1235.99     51.33 o 
   8   4   8      341.61      280.94     33.16 o 
  10   4   8     1162.81     1132.66    120.27 o 
  12   4   8       70.55       63.66     64.64 o 
  14   4   8      152.80      132.28     34.83 o 
  16   4   8       10.69       57.22     42.59 o 
  18   4   8       54.33       69.40     28.27 o 
 -27   5   8       11.45       51.36     18.64 o 
 -25   5   8       25.94       -8.63     16.11 o 
 -23   5   8      104.45      128.61     36.83 o 
 -21   5   8       92.53       84.82     23.77 o 
 -19   5   8       21.89       33.43     18.44 o 
 -17   5   8      248.75      199.33     29.12 o 
 -15   5   8        1.70       -7.30     12.92 o 
 -13   5   8      282.71      270.46     36.71 o 
 -11   5   8       26.22       37.13     15.22 o 
  -9   5   8     1073.31      985.84     41.92 o 
  -7   5   8        0.33       31.12     12.26 o 
  -5   5   8      322.19      269.31     20.03 o 
  -3   5   8       83.45       79.21     12.88 o 
  -1   5   8      216.26      191.95     18.13 o 
   1   5   8        3.11       10.82     10.09 o 
   3   5   8        5.99       12.61      9.54 o 
   5   5   8        2.62       11.31     11.03 o 
   7   5   8       43.90       65.87     22.80 o 
   9   5   8      228.20      197.23     40.09 o 
  11   5   8      141.02       91.82     37.83 o 
  13   5   8       16.30       -0.39     21.37 o 
  15   5   8       62.01       41.16     25.45 o 
 -24   6   8       11.48       35.82     22.75 o 
 -22   6   8       65.89       51.43     24.62 o 
 -20   6   8        0.01       -4.58     18.04 o 
 -18   6   8       80.18      103.36     25.14 o 
 -16   6   8       51.43       48.85     20.37 o 
 -14   6   8       12.88       24.68     17.52 o 
 -12   6   8      196.92      160.42     43.22 o 
 -10   6   8      100.60       92.75     22.53 o 
  -8   6   8      436.72      534.35     57.13 o 
  -6   6   8        2.68        5.04     10.27 o 
  -4   6   8      291.25      195.53     19.35 o 
  -2   6   8      151.76      147.06     27.02 o 
   0   6   8        1.88       -2.00     10.26 o 
   2   6   8       31.05       29.64     12.37 o 
   4   6   8       12.85       -8.92     14.58 o 
   6   6   8      110.10       63.86     23.79 o 
   8   6   8       44.15       17.94     20.41 o 
  10   6   8       93.95       62.06     28.34 o 
  12   6   8        6.48       -3.84     21.53 o 
 -19   7   8       34.95       24.31     24.47 o 
 -17   7   8        3.77      -13.75     17.86 o 
 -15   7   8        0.13      -24.94     16.62 o 
 -13   7   8       12.00        4.17     19.22 o 
 -11   7   8       36.35       24.24     20.28 o 
  -9   7   8        1.18       10.74     19.42 o 
  -7   7   8       11.91       15.05     18.76 o 
  -5   7   8       53.07       72.94     16.28 o 
  -3   7   8        0.86        8.13     12.33 o 
  -1   7   8        1.45        6.79     11.80 o 
   1   7   8        0.10      -10.42     12.08 o 
   3   7   8       23.80       16.75     18.56 o 
   5   7   8        1.47        4.54     20.82 o 
   7   7   8        4.24        3.17     22.54 o 
  -8   8   8      159.85      202.72     47.61 o 
  -6   8   8       36.57       30.88     24.86 o 
  -4   8   8        1.12       -1.88     16.93 o 
 -33   1   9       37.89       78.22     29.99 o 
 -31   1   9       25.60       42.38     28.31 o 
 -29   1   9      531.48      642.55     81.31 o 
 -27   1   9       94.08      132.98     32.13 o 
 -25   1   9      721.80      858.85     58.61 o 
 -23   1   9      181.81      162.02     29.56 o 
 -21   1   9      765.68      799.90     36.19 o 
 -19   1   9       35.64       58.49     17.80 o 
 -17   1   9       72.02      165.87     12.69 o 
 -15   1   9     1864.18     2102.98     56.95 o 
 -13   1   9     5310.67     5433.03    131.15 o 
 -11   1   9     5494.16     5442.11    130.73 o 
  -9   1   9    23096.82    27223.09    616.11 o 
  -7   1   9     1281.25     1305.43     37.23 o 
  -5   1   9     1611.99     1800.98     43.67 o 
  -3   1   9        7.08       14.21      6.39 o 
  -1   1   9       77.52      777.14     40.18 o 
   1   1   9     1544.94     1682.56     43.85 o 
   3   1   9     1118.35     1113.23     36.91 o 
   5   1   9       38.33       55.21     10.89 o 
   7   1   9     1562.41     1786.51     55.61 o 
   9   1   9     1588.37     1513.80     50.66 o 
  11   1   9     1327.55     1280.83     53.16 o 
  13   1   9     1150.63     1082.98     49.64 o 
  15   1   9       30.65       45.91     22.24 o 
  17   1   9        2.00       -1.39     31.57 o 
  19   1   9       46.08       70.91     50.36 o 
 -32   2   9       35.21       78.01     29.37 o 
 -30   2   9       36.73       44.34     26.22 o 
 -28   2   9       47.07       23.49     34.33 o 
 -26   2   9       76.69      100.14     28.60 o 
 -24   2   9      317.42      667.89    130.79 o 
 -22   2   9     1095.34     1107.20     47.36 o 
 -20   2   9      451.16      451.13     28.18 o 
 -18   2   9       27.64       18.11     10.44 o 
 -16   2   9     3008.57     3347.41    102.45 o 
 -14   2   9      146.97      142.60     11.63 o 
 -12   2   9     3240.98     2753.65     71.42 o 
 -10   2   9      428.96      299.36     15.71 o 
  -8   2   9      210.58      124.14     10.92 o 
  -6   2   9       32.73      102.73      8.79 o 
  -4   2   9     3657.46     3119.23     81.60 o 
  -2   2   9     1848.11     1739.34     50.83 o 
   0   2   9     5896.76     5694.93    147.59 o 
   2   2   9        7.42        2.15      7.08 o 
   4   2   9      933.97      874.91     37.92 o 
   6   2   9      151.68      280.49     37.65 o 
   8   2   9      318.45      445.82     41.32 o 
  10   2   9       86.58       96.11     18.29 o 
  12   2   9      511.72      635.96     57.00 o 
  14   2   9       65.81      148.07     33.67 o 
  16   2   9       24.32       -9.16     20.49 o 
  18   2   9        4.00       11.06     24.42 o 
 -31   3   9      165.66      214.99     41.97 o 
 -29   3   9      211.08      216.01     58.00 o 
 -27   3   9      267.14      281.63     41.27 o 
 -25   3   9      254.87      283.09     41.04 o 
 -23   3   9     1074.89     1007.11     58.73 o 
 -21   3   9      942.80      817.62     40.64 o 
 -19   3   9     1489.08     1453.07     81.53 o 
 -17   3   9       94.12       94.57     24.48 o 
 -15   3   9      491.77      441.92     37.13 o 
 -13   3   9     1434.46     1333.55     41.33 o 
 -11   3   9     7592.64     7274.45    174.28 o 
  -9   3   9     5019.85     5784.79    140.57 o 
  -7   3   9     7751.43     7194.97    175.27 o 
  -5   3   9     2287.44     1818.19     53.46 o 
  -3   3   9     3742.75     3603.12     95.03 o 
  -1   3   9      416.42      422.76     22.62 o 
   1   3   9     1731.81     1436.03     46.83 o 
   3   3   9      405.97      398.64     23.67 o 
   5   3   9     1373.97     1260.69     80.93 o 
   7   3   9     1900.94     1944.63    101.59 o 
   9   3   9     2440.64     2645.54    176.27 o 
  11   3   9      521.45      625.78     55.62 o 
  13   3   9      158.65      215.32     49.11 o 
  15   3   9        0.26        8.67     23.92 o 
  17   3   9       46.22        8.66     20.30 o 
 -30   4   9       30.77      -23.97     24.81 o 
 -28   4   9       42.72       34.37     18.31 o 
 -26   4   9      114.41      135.89     40.59 o 
 -24   4   9       65.76      281.15     45.72 o 
 -22   4   9      614.00      644.60     40.07 o 
 -20   4   9       16.88       11.98     20.62 o 
 -18   4   9       21.45       13.40     26.78 o 
 -16   4   9     1101.97     1041.18     80.05 o 
 -14   4   9      114.14       93.47     32.07 o 
 -12   4   9      489.00      454.29     33.95 o 
 -10   4   9      799.31      754.12     34.74 o 
  -8   4   9      112.13      132.79     17.14 o 
  -6   4   9       86.56       95.57     13.36 o 
  -4   4   9      131.34      160.67     16.37 o 
  -2   4   9      847.78      838.41     33.44 o 
   0   4   9      472.25      685.64     31.10 o 
   2   4   9       50.82       60.51     13.85 o 
   4   4   9        2.33        4.28     10.16 o 
   6   4   9      374.70      352.21     31.99 o 
   8   4   9       13.84       15.13     27.81 o 
  10   4   9       70.41       30.33     29.53 o 
  12   4   9       10.95        4.05     18.98 o 
  14   4   9       51.83       87.69     26.62 o 
  16   4   9        8.93       -0.65     19.40 o 
 -27   5   9       53.67       63.53     21.63 o 
 -25   5   9        2.83       -0.49     16.59 o 
 -23   5   9      496.95      492.47     38.12 o 
 -21   5   9        8.72       43.14     21.07 o 
 -19   5   9       55.09       56.97     21.87 o 
 -17   5   9      582.25      495.29     42.48 o 
 -15   5   9       36.75       25.70     15.48 o 
 -13   5   9      451.32      444.11     38.07 o 
 -11   5   9      189.64      287.26     42.72 o 
  -9   5   9      801.98      948.04     41.08 o 
  -7   5   9     1810.99     1849.64     59.72 o 
  -5   5   9      389.70      285.63     20.85 o 
  -3   5   9        0.31       -2.46     10.32 o 
  -1   5   9      226.97      188.75     20.32 o 
   1   5   9      154.46      158.36     18.33 o 
   3   5   9       23.55       15.12     13.92 o 
   5   5   9      142.73      144.51     20.42 o 
   7   5   9      104.68       93.75     25.88 o 
   9   5   9      148.32      105.96     27.69 o 
  11   5   9        0.40      -14.15     17.11 o 
  13   5   9      272.99      319.96     43.40 o 
 -24   6   9       22.22      -10.44     20.81 o 
 -22   6   9       16.40       16.00     21.00 o 
 -20   6   9       40.47       42.83     22.23 o 
 -18   6   9        0.82        1.85     17.98 o 
 -16   6   9        3.74       -7.42     17.19 o 
 -14   6   9       74.83       51.84     20.28 o 
 -12   6   9       66.24       39.10     19.74 o 
 -10   6   9       30.05       41.73     19.80 o 
  -8   6   9       46.73       37.67     14.74 o 
  -6   6   9       33.73       15.72     11.58 o 
  -4   6   9        2.68       -7.90     10.06 o 
  -2   6   9        5.67       10.04     11.93 o 
   0   6   9        0.77       -0.73     11.31 o 
   2   6   9       10.47        4.56     11.50 o 
   4   6   9       32.13       24.47     16.56 o 
   6   6   9        5.54       -8.58     18.15 o 
   8   6   9        1.75        2.61     22.29 o 
  10   6   9        4.18        6.22     22.80 o 
 -19   7   9        1.27      -16.95     20.46 o 
 -17   7   9       26.62       -4.49     21.05 o 
 -15   7   9       50.94       51.06     23.48 o 
 -13   7   9      264.44      221.95     34.66 o 
 -11   7   9        2.78       26.93     19.84 o 
  -9   7   9      177.57      154.14     30.33 o 
  -7   7   9      317.90      328.05     38.36 o 
  -5   7   9      193.13      215.67     22.76 o 
  -3   7   9       16.37       13.85     12.93 o 
  -1   7   9       53.13       28.11     13.58 o 
   1   7   9       13.98       21.74     13.68 o 
   3   7   9       27.52        3.18     16.01 o 
   5   7   9       47.85       26.67     24.03 o 
 -34   0  10       37.06       39.59     41.84 o 
 -32   0  10        0.53       -3.01     33.83 o 
 -30   0  10      279.85      233.02     58.63 o 
 -28   0  10       59.72       19.29     32.82 o 
 -26   0  10      117.56      115.01     40.84 o 
 -24   0  10      737.63      934.83     88.70 o 
 -22   0  10     6751.29     6806.36    356.04 o 
 -20   0  10        6.70       20.05     11.19 o 
 -18   0  10     4085.17     4225.18    150.07 o 
 -16   0  10     2343.68     2636.31    160.61 o 
 -14   0  10      525.51      710.48     40.46 o 
 -12   0  10        0.88       -5.12      7.03 o 
 -10   0  10      696.46      979.67     43.55 o 
  -8   0  10      246.02      344.29     22.39 o 
  -6   0  10     2844.91     2714.77     98.58 o 
  -4   0  10      868.04      776.64     45.63 o 
  -2   0  10     5517.98     4597.00    132.52 o 
   0   0  10     4151.06     4688.82    136.10 o 
   2   0  10        0.88       -4.07     12.65 o 
   4   0  10       60.30      162.96     22.22 o 
   6   0  10      348.82      761.94     66.15 o 
   8   0  10      121.84      163.92     25.76 o 
  10   0  10      273.72      344.89     69.91 o 
  12   0  10       22.53       34.03     19.18 o 
  14   0  10       85.89      121.22     41.97 o 
 -33   1  10       12.23       60.94     28.86 o 
 -31   1  10        9.61       22.46     25.01 o 
 -29   1  10       36.46       39.85     25.67 o 
 -27   1  10       67.21       28.91     23.12 o 
 -25   1  10        4.10      114.29     27.28 o 
 -23   1  10        2.86       -1.19     17.79 o 
 -21   1  10      785.79      845.80     38.06 o 
 -19   1  10      455.50      498.03     27.72 o 
 -17   1  10       81.25      125.66     11.47 o 
 -15   1  10      100.34       84.56     10.11 o 
 -13   1  10      189.92      239.28     20.00 o 
 -11   1  10     1834.13     2113.42     56.66 o 
  -9   1  10     2418.70     2469.15     64.48 o 
  -7   1  10     1334.37     1315.69     38.20 o 
  -5   1  10      598.98      599.20     19.26 o 
  -3   1  10      360.54      408.41     13.54 o 
  -1   1  10     1176.54     1113.46     31.56 o 
   1   1  10       50.04       64.03      8.98 o 
   3   1  10      210.19      215.48     16.56 o 
   5   1  10        3.14      162.14     35.56 o 
   7   1  10      338.69      450.12     39.07 o 
   9   1  10      159.13      119.96     19.24 o 
  11   1  10      132.28      141.17     21.07 o 
  13   1  10      169.38      190.28     25.04 o 
  15   1  10      165.14      205.96     36.53 o 
  17   1  10        0.47        3.11     28.44 o 
  19   1  10        1.08       33.32     50.86 o 
 -32   2  10       14.06       10.68     25.74 o 
 -30   2  10      127.90      128.03     33.17 o 
 -28   2  10       21.52       10.79     28.81 o 
 -26   2  10      435.70      398.26     44.87 o 
 -24   2  10     1146.43     1158.80     50.33 o 
 -22   2  10     3454.59     3398.06    108.94 o 
 -20   2  10      828.68      762.83     36.04 o 
 -18   2  10        0.29      135.92     16.35 o 
 -16   2  10      217.34      273.19     19.99 o 
 -14   2  10     1940.44     1871.08     52.56 o 
 -12   2  10     1021.06      953.96     31.41 o 
 -10   2  10     4377.01     4615.94    127.34 o 
  -8   2  10     2918.77     3019.31     77.37 o 
  -6   2  10     7535.97     6050.90    147.99 o 
  -4   2  10     2341.52     2253.61     62.93 o 
  -2   2  10      171.93      682.19     40.38 o 
   0   2  10       20.03       36.14      9.26 o 
   2   2  10     1119.51      983.40     35.54 o 
   4   2  10      730.53      752.66     36.43 o 
   6   2  10     1504.70     1565.21     98.86 o 
   8   2  10      360.59      433.29     31.10 o 
  10   2  10      580.93      498.14     34.95 o 
  12   2  10      148.86      176.23     33.87 o 
  14   2  10       96.36      106.09     30.98 o 
  16   2  10        7.17       24.00     25.44 o 
  18   2  10       50.94       38.83     29.06 o 
 -31   3  10       75.51       44.83     30.90 o 
 -29   3  10      174.20      191.31     38.35 o 
 -27   3  10      295.18      332.03     43.94 o 
 -25   3  10       21.28      145.11     22.12 o 
 -23   3  10       16.59       25.18     14.49 o 
 -21   3  10     2566.12     2453.92    142.63 o 
 -19   3  10     1451.26     1414.06     55.00 o 
 -17   3  10      341.66      434.79     28.15 o 
 -15   3  10      224.16      201.99     21.03 o 
 -13   3  10      108.45      103.86     13.85 o 
 -11   3  10      612.95     1045.38    166.85 o 
  -9   3  10     6775.23     6001.60    168.45 o 
  -7   3  10     7054.33     6273.92    155.47 o 
  -5   3  10     1367.76     1391.57     67.71 o 
  -3   3  10        6.29      129.53     19.11 o 
  -1   3  10     1968.09     1683.86     52.67 o 
   1   3  10     1334.17     1157.21     41.05 o 
   3   3  10       15.32       22.69     10.59 o 
   5   3  10      265.58      512.14     32.93 o 
   7   3  10      378.91      378.11     30.37 o 
   9   3  10      170.38      263.76     26.91 o 
  11   3  10       18.54       12.62     22.72 o 
  13   3  10      659.36      609.13     61.76 o 
  15   3  10      120.41      107.02     32.44 o 
  17   3  10        0.48        5.25     22.79 o 
 -30   4  10       16.87       20.30     26.12 o 
 -28   4  10      178.23      150.50     24.96 o 
 -26   4  10      154.85      135.97     24.47 o 
 -24   4  10      467.12      496.31     82.26 o 
 -22   4  10       11.16       40.12     16.19 o 
 -20   4  10      719.39      810.43     42.69 o 
 -18   4  10      173.08      252.52     51.09 o 
 -16   4  10      145.00      109.94     18.11 o 
 -14   4  10      798.83      720.87     44.84 o 
 -12   4  10     1913.65     1849.03     64.60 o 
 -10   4  10      701.77      813.91     51.47 o 
  -8   4  10     2914.99     3224.49     88.61 o 
  -6   4  10      104.39       79.44     13.74 o 
  -4   4  10      773.14      819.15     33.26 o 
  -2   4  10      132.14       73.72     12.95 o 
   0   4  10      523.34      536.82     28.89 o 
   2   4  10       17.32       13.29     13.16 o 
   4   4  10      885.70      902.28     39.24 o 
   6   4  10      222.64      232.12     40.42 o 
   8   4  10      626.21      566.14     52.63 o 
  10   4  10      137.45      105.58     28.64 o 
  12   4  10      138.89      132.55     30.59 o 
  14   4  10        2.71       -8.83     20.56 o 
 -27   5  10      111.63      114.85     26.08 o 
 -25   5  10       26.50       12.52     17.18 o 
 -23   5  10      118.18      141.56     28.23 o 
 -21   5  10      234.42      247.99     44.99 o 
 -19   5  10       72.60       93.63     40.59 o 
 -17   5  10      364.80      370.40     37.32 o 
 -15   5  10       67.67       58.78     19.91 o 
 -13   5  10        1.87       12.63     14.99 o 
 -11   5  10      244.46      208.54     27.74 o 
  -9   5  10        4.48       18.63     10.90 o 
  -7   5  10      315.87      354.58     23.36 o 
  -5   5  10       34.62       14.65      9.26 o 
  -3   5  10        3.16        0.51      8.08 o 
  -1   5  10        1.30       11.21      9.27 o 
   1   5  10       97.10      102.52     13.72 o 
   3   5  10      268.22      254.65     22.56 o 
   5   5  10       82.68       81.94     33.84 o 
   7   5  10       22.91       35.30     22.44 o 
   9   5  10       54.77       40.72     23.45 o 
  11   5  10       12.33       12.81     22.69 o 
 -24   6  10       20.28       44.51     26.11 o 
 -22   6  10      105.14      107.87     28.51 o 
 -20   6  10       20.26       34.79     21.08 o 
 -18   6  10      308.28      429.85     43.89 o 
 -16   6  10       20.37        1.21     16.41 o 
 -14   6  10      697.52      758.81    127.78 o 
 -12   6  10       61.96       63.71     20.48 o 
 -10   6  10      169.24      198.08     30.29 o 
  -8   6  10       96.50      133.40     17.95 o 
  -6   6  10       18.19        6.90     11.36 o 
  -4   6  10       47.26       28.63     12.27 o 
  -2   6  10       21.34       21.69     12.26 o 
   0   6  10       30.48       14.43     12.97 o 
   2   6  10       44.32       32.97     13.38 o 
   4   6  10       21.18       16.49     20.59 o 
   6   6  10        0.04       32.60     23.14 o 
   8   6  10      114.24       90.25     29.24 o 
 -17   7  10      255.87      262.37     43.72 o 
 -15   7  10       16.80       25.43     22.57 o 
 -13   7  10      108.48       69.58     24.68 o 
 -11   7  10        0.00        5.72     18.20 o 
  -9   7  10      136.42      142.00     35.58 o 
  -7   7  10       67.94       57.95     24.41 o 
  -5   7  10        7.61       11.53     13.79 o 
  -3   7  10        6.00        8.30     13.30 o 
  -1   7  10       10.84        3.54     12.93 o 
   1   7  10       27.98       20.88     18.41 o 
   3   7  10       85.13      101.70     25.35 o 
 -33   1  11       48.97       45.48     30.54 o 
 -31   1  11        7.09      -20.17     22.32 o 
 -29   1  11      149.94      229.47     89.20 o 
 -27   1  11     3041.98     3296.60    170.38 o 
 -25   1  11      242.13      320.03     50.11 o 
 -23   1  11      704.69      697.25     67.45 o 
 -21   1  11      116.63      158.00     18.80 o 
 -19   1  11    13503.80    14126.80    386.22 o 
 -17   1  11      170.84      129.34     12.49 o 
 -15   1  11      374.10      298.27     17.36 o 
 -13   1  11       13.89        7.98      6.08 o 
 -11   1  11      495.03      418.59     24.76 o 
  -9   1  11     2866.00     3002.15     77.20 o 
  -7   1  11     3409.84     3026.50     70.18 o 
  -5   1  11     1750.31     1569.07     83.03 o 
  -3   1  11       54.54       89.29      8.84 o 
  -1   1  11       48.82       54.50      9.63 o 
   1   1  11     1420.16     1238.85     55.40 o 
   3   1  11       18.31       10.83     10.24 o 
   5   1  11     1903.79     2037.45     71.58 o 
   7   1  11        6.37       10.12     11.64 o 
   9   1  11        0.88      -16.91     11.27 o 
  11   1  11        0.06       -5.36     13.44 o 
  13   1  11      167.26      140.90     44.57 o 
  15   1  11      101.46      106.58     30.76 o 
  17   1  11       91.41       82.68     54.62 o 
 -32   2  11       36.48       50.75     29.25 o 
 -30   2  11       17.49       13.10     24.66 o 
 -28   2  11       75.07       74.56     44.85 o 
 -26   2  11      307.36      461.32     47.60 o 
 -24   2  11      205.47      204.14     26.44 o 
 -22   2  11     1578.57     1649.73     62.56 o 
 -20   2  11        4.45       12.84     19.15 o 
 -18   2  11      197.34      145.35     17.56 o 
 -16   2  11      398.50      442.24     21.27 o 
 -14   2  11     3552.10     3283.85     85.17 o 
 -12   2  11      770.17      584.49     23.10 o 
 -10   2  11      151.61       87.70     10.38 o 
  -8   2  11      653.29      461.05     21.34 o 
  -6   2  11    10382.11     9182.37    220.48 o 
  -4   2  11      543.15     1006.10     65.58 o 
  -2   2  11       38.77       42.50      9.62 o 
   0   2  11       18.87       15.28      8.56 o 
   2   2  11      652.72      653.19     30.49 o 
   4   2  11      137.37      252.62     23.60 o 
   6   2  11      421.35      388.90     29.29 o 
   8   2  11      348.52      291.97     27.87 o 
  10   2  11      471.19      515.09     42.27 o 
  12   2  11       59.73      109.28     30.69 o 
  14   2  11       21.00       29.44     25.06 o 
  16   2  11       73.93       11.16     26.31 o 
 -31   3  11        3.00       18.23     23.91 o 
 -29   3  11      203.49      122.84     32.71 o 
 -27   3  11      234.12      158.24     28.67 o 
 -25   3  11      211.31      180.19     31.76 o 
 -23   3  11       18.16       -1.02     14.12 o 
 -21   3  11      248.04      304.10     28.19 o 
 -19   3  11      327.33      442.50     29.97 o 
 -17   3  11     1656.05     1538.94     57.41 o 
 -15   3  11       79.37       57.74     16.38 o 
 -13   3  11      355.02      299.57     21.67 o 
 -11   3  11      949.31     1002.47     50.08 o 
  -9   3  11     3072.32     2901.66     89.91 o 
  -7   3  11      973.99      745.84     29.73 o 
  -5   3  11     1498.35     1530.23     48.46 o 
  -3   3  11       23.41       31.38     10.03 o 
  -1   3  11      428.10      418.76     24.56 o 
   1   3  11      830.98      768.63     32.41 o 
   3   3  11     2108.60     1927.43     63.11 o 
   5   3  11      766.11      861.33     88.96 o 
   7   3  11      466.61      528.19     35.85 o 
   9   3  11      153.72      125.22     21.43 o 
  11   3  11      123.33      125.61     31.09 o 
  13   3  11       41.40       41.11     26.83 o 
  15   3  11       70.95       71.70     32.67 o 
 -30   4  11        3.26       59.64     29.93 o 
 -28   4  11        3.91        1.23     16.27 o 
 -26   4  11      168.20      186.87     26.36 o 
 -24   4  11       37.67       25.21     16.74 o 
 -22   4  11      569.86      634.99     64.57 o 
 -20   4  11      165.90      242.59     65.92 o 
 -18   4  11      303.20      376.67     47.64 o 
 -16   4  11      240.12      199.00     26.12 o 
 -14   4  11      933.00      826.77     47.48 o 
 -12   4  11      133.20      136.72     17.85 o 
 -10   4  11       18.77       14.80     10.87 o 
  -8   4  11       57.95       60.91     11.99 o 
  -6   4  11     1594.60     1649.78     53.44 o 
  -4   4  11       19.48      150.41     21.24 o 
  -2   4  11      235.31      171.83     21.52 o 
   0   4  11        5.58        1.97      9.65 o 
   2   4  11        1.96        3.56     11.17 o 
   4   4  11       89.07      147.12     21.13 o 
   6   4  11        3.96       -3.49     12.06 o 
   8   4  11      217.86      199.91     36.30 o 
  10   4  11       65.01       44.94     23.77 o 
  12   4  11       18.00        3.05     17.17 o 
 -27   5  11      121.02      157.24     27.73 o 
 -25   5  11       27.56       32.73     18.83 o 
 -23   5  11      455.17      570.01     40.86 o 
 -21   5  11      155.86      157.12     29.18 o 
 -19   5  11     1215.81     1120.56     63.45 o 
 -17   5  11      327.66      310.32     65.27 o 
 -15   5  11       54.29       25.65     16.73 o 
 -13   5  11        0.10        1.29     14.83 o 
 -11   5  11       96.36      122.52     18.91 o 
  -9   5  11       16.17       21.07     12.24 o 
  -7   5  11        2.51       -4.75      9.74 o 
  -5   5  11      261.08      349.75     33.84 o 
  -3   5  11       34.62      162.69     22.13 o 
  -1   5  11       62.31       43.24     15.33 o 
   1   5  11        1.28        3.70     10.92 o 
   3   5  11      529.54      544.88     29.29 o 
   5   5  11        5.33        5.34     13.59 o 
   7   5  11       39.63       68.80     24.97 o 
   9   5  11       54.04       46.25     26.19 o 
  11   5  11        1.20       13.42     23.31 o 
 -22   6  11        0.11        6.09     20.37 o 
 -20   6  11       64.03       32.58     22.04 o 
 -18   6  11       34.57       26.30     24.43 o 
 -16   6  11      144.99      167.67     34.95 o 
 -14   6  11       54.92       56.17     22.25 o 
 -12   6  11        7.28        5.06     17.39 o 
 -10   6  11        7.78       -3.32     14.84 o 
  -8   6  11       15.41       10.50     11.81 o 
  -6   6  11       30.45       13.68     16.82 o 
  -4   6  11        2.62       -2.24     10.90 o 
  -2   6  11        4.98        6.48     11.91 o 
   0   6  11       12.07       -3.95     11.81 o 
   2   6  11       23.58       37.07     17.03 o 
   4   6  11        7.54        9.77     20.12 o 
   6   6  11       56.65       22.51     23.55 o 
 -17   7  11       16.07       19.29     23.41 o 
 -15   7  11      173.45      158.85     32.67 o 
 -13   7  11      119.90      113.67     32.45 o 
 -11   7  11       53.27       79.52     25.18 o 
  -9   7  11       11.28        5.81     29.57 o 
  -7   7  11       10.74       12.96     16.26 o 
  -5   7  11      132.81      115.26     19.32 o 
  -3   7  11        6.33       24.23     14.87 o 
  -1   7  11        1.30       16.52     14.71 o 
 -34   0  12        5.21      -23.30     35.83 o 
 -32   0  12      485.54      505.87     81.93 o 
 -30   0  12      392.06      504.87     77.67 o 
 -28   0  12      124.27      250.81     55.12 o 
 -26   0  12       48.25        1.25     28.31 o 
 -24   0  12     6520.68     5814.16    313.95 o 
 -22   0  12      917.92     1074.64     86.44 o 
 -20   0  12      541.42      606.77     37.28 o 
 -18   0  12     1406.79     1026.20     69.28 o 
 -16   0  12     2895.54     3281.59    121.12 o 
 -14   0  12      585.49      517.21     30.78 o 
 -12   0  12     2285.95     2476.91     93.82 o 
 -10   0  12     1838.43     1641.15     66.78 o 
  -8   0  12     2559.13     2360.73    107.74 o 
  -6   0  12     1253.12     1306.83     55.43 o 
  -4   0  12     1618.01     2457.60    134.20 o 
  -2   0  12     4679.15     4637.52    167.46 o 
   0   0  12       13.25       40.45     14.87 o 
   2   0  12     2812.61     2559.94    103.93 o 
   4   0  12     1256.45     1600.15     73.57 o 
   6   0  12       35.98       17.29     21.05 o 
   8   0  12     1163.17     1168.84     86.19 o 
  10   0  12      478.21      719.10     70.91 o 
  12   0  12        1.43       -7.52     20.80 o 
  14   0  12        0.12       -0.50     27.06 o 
 -33   1  12       18.55       34.69     29.74 o 
 -31   1  12        0.31       -4.71     21.96 o 
 -29   1  12       19.12       16.30     26.18 o 
 -27   1  12      248.14      265.04     40.47 o 
 -25   1  12      191.48      269.79     42.59 o 
 -23   1  12      567.02      567.56     34.32 o 
 -21   1  12       20.43       -7.03     10.81 o 
 -19   1  12     1846.93     2173.84     72.76 o 
 -17   1  12      621.99      682.55     26.76 o 
 -15   1  12       61.93       40.04      8.60 o 
 -13   1  12      373.05      404.99     29.66 o 
 -11   1  12      333.64      373.76     19.07 o 
  -9   1  12       22.74       19.94      7.96 o 
  -7   1  12       12.06       16.67      7.34 o 
  -5   1  12      489.34      512.18     28.23 o 
  -3   1  12      729.43      756.59     28.75 o 
  -1   1  12        2.25       14.69      8.39 o 
   1   1  12      108.28      107.66     15.28 o 
   3   1  12      238.41      322.96     25.60 o 
   5   1  12      526.76      598.68     69.47 o 
   7   1  12        7.08       -9.59     11.46 o 
   9   1  12       10.82       16.38     14.27 o 
  11   1  12        5.09       31.33     27.88 o 
  13   1  12       28.55       38.93     24.27 o 
  15   1  12        0.11       15.03     27.81 o 
 -32   2  12      124.85      170.79     40.84 o 
 -30   2  12      140.33      118.62     37.58 o 
 -28   2  12      141.72      161.71     35.78 o 
 -26   2  12      199.94      175.49     44.97 o 
 -24   2  12     1623.83     1554.67     61.68 o 
 -22   2  12      203.46      216.55     23.30 o 
 -20   2  12      114.61      110.79     22.04 o 
 -18   2  12      587.60      542.39     35.95 o 
 -16   2  12     1522.63     1516.16     46.29 o 
 -14   2  12      583.97      542.71     30.56 o 
 -12   2  12     2702.17     2701.05     83.41 o 
 -10   2  12     1892.51     1827.59     60.89 o 
  -8   2  12     2042.31     1619.19     49.15 o 
  -6   2  12        4.28        4.07      7.56 o 
  -4   2  12      545.19      469.81     24.04 o 
  -2   2  12      231.78      201.09     17.09 o 
   0   2  12      241.08      213.80     18.38 o 
   2   2  12     2167.50     2070.65     63.74 o 
   4   2  12     1413.79     1485.16     58.93 o 
   6   2  12      345.90      352.70     29.60 o 
   8   2  12      478.03      437.60     43.26 o 
  10   2  12        0.02      -11.39     13.57 o 
  12   2  12       14.22       16.30     28.31 o 
  14   2  12       22.83       17.81     26.84 o 
 -31   3  12       10.40       30.55     27.11 o 
 -29   3  12        5.82       33.13     26.31 o 
 -27   3  12      859.97      732.35     43.50 o 
 -25   3  12      329.81      321.86     31.26 o 
 -23   3  12     1050.44      991.23     46.34 o 
 -21   3  12      182.84      194.24     22.77 o 
 -19   3  12     6363.41     6051.71    178.18 o 
 -17   3  12     1017.67      932.88     41.09 o 
 -15   3  12        7.24       11.71      9.56 o 
 -13   3  12      932.85      828.03     45.25 o 
 -11   3  12     1514.78     1246.19     54.90 o 
  -9   3  12      120.59      167.31     17.71 o 
  -7   3  12       58.35       90.69     12.81 o 
  -5   3  12      600.76      659.27     29.05 o 
  -3   3  12      637.64      658.19     30.08 o 
  -1   3  12       75.99       71.23     13.30 o 
   1   3  12       67.48       40.60     23.15 o 
   3   3  12      473.38      649.43     33.64 o 
   5   3  12      606.62      504.97     35.41 o 
   7   3  12        3.36       -2.60     13.54 o 
   9   3  12       14.65       29.17     22.07 o 
  11   3  12       17.30       91.51     32.20 o 
  13   3  12       12.89       15.44     26.67 o 
 -28   4  12      121.99      148.72     25.40 o 
 -26   4  12      497.59      445.58     59.45 o 
 -24   4  12      254.66      228.98     29.83 o 
 -22   4  12       72.98       91.99     22.33 o 
 -20   4  12        8.26       25.10     17.69 o 
 -18   4  12        6.17       -3.42     14.63 o 
 -16   4  12       17.49        9.98     13.85 o 
 -14   4  12      498.14      522.05     39.96 o 
 -12   4  12       93.40      137.65     18.20 o 
 -10   4  12      447.65      436.98     28.99 o 
  -8   4  12       65.99       36.19     11.17 o 
  -6   4  12      211.64      339.65     23.35 o 
  -4   4  12      339.77      375.35     24.94 o 
  -2   4  12      111.25      180.15     19.42 o 
   0   4  12       92.85       88.39     17.67 o 
   2   4  12       19.57       24.68     13.13 o 
   4   4  12      431.88      421.16     46.42 o 
   6   4  12      412.51      406.05     38.19 o 
   8   4  12        5.26       -9.37     18.39 o 
  10   4  12      121.03      135.00     34.42 o 
  12   4  12        4.45       18.97     28.81 o 
 -27   5  12       48.55       58.26     26.33 o 
 -25   5  12       48.63       48.87     24.02 o 
 -23   5  12      344.35      335.62     82.31 o 
 -21   5  12       94.66      105.12     42.22 o 
 -19   5  12      829.35      773.26     69.53 o 
 -17   5  12        0.01       -0.28     16.55 o 
 -15   5  12      305.46      267.69     32.72 o 
 -13   5  12      144.65      121.77     24.61 o 
 -11   5  12       15.10       18.64     13.10 o 
  -9   5  12       63.83       58.25     14.07 o 
  -7   5  12        2.64        3.62     10.84 o 
  -5   5  12       30.86       90.73     15.39 o 
  -3   5  12      102.00       74.27     15.70 o 
  -1   5  12        1.33        8.12     12.24 o 
   1   5  12       11.54       11.66     13.90 o 
   3   5  12       43.00       43.78     15.28 o 
   5   5  12        0.18        6.69     18.03 o 
   7   5  12        3.01       -9.71     18.37 o 
   9   5  12       19.53        2.61     21.13 o 
 -22   6  12      152.10      146.05     55.25 o 
 -20   6  12      173.36      252.39     37.93 o 
 -18   6  12       20.06        5.25     28.69 o 
 -16   6  12        0.44       30.59     18.85 o 
 -14   6  12      212.06      220.45     35.95 o 
 -12   6  12       48.32       57.44     22.19 o 
 -10   6  12       91.29      111.26     26.00 o 
  -8   6  12       21.01        2.96     13.16 o 
  -6   6  12       62.91       56.26     15.21 o 
  -4   6  12      150.89      224.85     37.86 o 
  -2   6  12      227.56      243.04     24.45 o 
   0   6  12       22.07       18.35     13.83 o 
   2   6  12       32.56       34.25     16.38 o 
   4   6  12       39.49       50.23     30.19 o 
 -15   7  12       68.79      117.59     30.31 o 
 -13   7  12       12.30       12.42     21.44 o 
 -11   7  12       47.14       77.31     27.13 o 
  -9   7  12        5.56       12.66     21.07 o 
  -7   7  12       12.41       -0.23     17.40 o 
  -5   7  12       12.57       73.85     17.94 o 
  -3   7  12      221.11      281.51     27.49 o 
 -33   1  13       10.48       20.41     30.96 o 
 -31   1  13        2.27       11.73     23.67 o 
 -29   1  13      976.41      969.41     72.19 o 
 -27   1  13      254.03      333.17     43.49 o 
 -25   1  13     3139.49     3022.89    132.15 o 
 -23   1  13      684.77      611.10     35.32 o 
 -21   1  13       61.58      621.94     74.13 o 
 -19   1  13      390.53      500.85     24.72 o 
 -17   1  13      992.05     1114.41     37.38 o 
 -15   1  13      693.26      585.48     36.27 o 
 -13   1  13     8287.46     9756.21    230.67 o 
 -11   1  13      315.08      334.50     22.08 o 
  -9   1  13     1630.54     1307.70     47.40 o 
  -7   1  13      123.09      124.41     12.87 o 
  -5   1  13     2205.05     5835.98    301.77 o 
  -3   1  13      567.34      514.75     25.05 o 
  -1   1  13      289.14      368.14     25.83 o 
   1   1  13       25.70       17.48     12.99 o 
   3   1  13     1272.91     1257.21     52.55 o 
   5   1  13        1.71      -11.95     11.57 o 
   7   1  13      807.97      802.39     44.19 o 
   9   1  13       22.99       57.91     20.11 o 
  11   1  13      221.42      279.30     36.34 o 
  13   1  13        3.53      -25.31     23.30 o 
 -32   2  13       70.61       56.04     32.42 o 
 -30   2  13        2.01       25.65     29.44 o 
 -28   2  13      214.17      323.69     45.44 o 
 -26   2  13       36.37       53.24     25.85 o 
 -24   2  13     1931.08     1771.94     68.00 o 
 -22   2  13     2650.94     2593.09     89.43 o 
 -20   2  13       60.41       19.70     14.43 o 
 -18   2  13        0.32       -4.02     10.21 o 
 -16   2  13      619.56      601.25     26.10 o 
 -14   2  13      618.53      518.36     27.65 o 
 -12   2  13      121.91       75.02     12.91 o 
 -10   2  13      357.15      240.88     20.01 o 
  -8   2  13      564.06      486.07     24.48 o 
  -6   2  13        5.05       16.04      8.73 o 
  -4   2  13      109.26      124.48     14.98 o 
  -2   2  13     5843.91     5265.04    135.89 o 
   0   2  13     1504.65     1329.38     50.52 o 
   2   2  13     1268.68     1425.47     61.23 o 
   4   2  13      177.42      232.58     25.76 o 
   6   2  13      214.78      182.52     23.64 o 
   8   2  13      238.10      225.75     27.16 o 
  10   2  13       36.92       17.02     25.57 o 
  12   2  13       26.98       62.63     27.37 o 
 -31   3  13        4.36      -10.14     25.45 o 
 -29   3  13       10.67       -6.41     22.33 o 
 -27   3  13      302.82      361.58     32.80 o 
 -25   3  13      279.11      269.37     27.83 o 
 -23   3  13      147.96      192.84     24.56 o 
 -21   3  13      241.18      295.32     27.23 o 
 -19   3  13      123.79       93.70     21.58 o 
 -17   3  13        1.11        1.84     12.09 o 
 -15   3  13      609.49      579.87     57.01 o 
 -13   3  13      281.85      344.75     24.37 o 
 -11   3  13      537.70      495.14     38.69 o 
  -9   3  13        8.58       -4.84      7.65 o 
  -7   3  13       20.89       46.77     11.43 o 
  -5   3  13      235.18      265.72     20.76 o 
  -3   3  13      457.88      468.01     27.19 o 
  -1   3  13       11.06       38.18     13.02 o 
   1   3  13       49.53       44.13     13.53 o 
   3   3  13      137.48      186.93     24.16 o 
   5   3  13      272.75      299.81     29.19 o 
   7   3  13      144.70      153.75     23.99 o 
   9   3  13      113.10       88.49     34.08 o 
  11   3  13       19.64       19.89     41.84 o 
 -28   4  13       26.71       19.47     17.20 o 
 -26   4  13       52.35       52.61     19.56 o 
 -24   4  13      674.35      661.21     60.38 o 
 -22   4  13      773.31      710.14     88.57 o 
 -20   4  13       17.94       34.65     17.75 o 
 -18   4  13      250.22      252.16     31.60 o 
 -16   4  13      192.11      180.98     28.19 o 
 -14   4  13        4.48       12.58     13.59 o 
 -12   4  13       37.45       36.86     15.13 o 
 -10   4  13       47.37       29.88     13.01 o 
  -8   4  13       93.94      134.71     16.79 o 
  -6   4  13      243.64      235.99     20.72 o 
  -4   4  13       45.39       29.83     12.24 o 
  -2   4  13     1972.36     1736.07     58.96 o 
   0   4  13      446.47      465.59     35.95 o 
   2   4  13     1084.09     1036.55     43.65 o 
   4   4  13       86.53      114.99     21.84 o 
   6   4  13      123.19       63.51     30.86 o 
   8   4  13       20.56       22.44     24.24 o 
  10   4  13        2.85       17.63     25.34 o 
 -25   5  13       18.93       27.40     21.46 o 
 -23   5  13        8.44        1.59     19.11 o 
 -21   5  13       14.40       94.08     26.08 o 
 -19   5  13        9.56       -5.28     16.73 o 
 -17   5  13        6.05       33.63     18.75 o 
 -15   5  13      210.00      188.31     29.68 o 
 -13   5  13        6.72       16.96     16.00 o 
 -11   5  13      173.74      248.35     25.98 o 
  -9   5  13        1.01        5.04     12.08 o 
  -7   5  13       21.09       37.12     16.13 o 
  -5   5  13       19.91      217.95     23.11 o 
  -3   5  13        0.29       -2.78     11.58 o 
  -1   5  13        7.62       24.33     14.75 o 
   1   5  13       15.55        6.82     13.31 o 
   3   5  13       17.99        2.25     15.18 o 
   5   5  13      225.22      301.24     44.82 o 
   7   5  13        0.16       24.47     19.46 o 
 -20   6  13        0.70       -4.18     20.62 o 
 -18   6  13       10.67       25.90     19.92 o 
 -16   6  13       21.97       11.04     18.60 o 
 -14   6  13        0.49        1.19     17.86 o 
 -12   6  13        0.02       35.56     20.46 o 
 -10   6  13       11.22       22.95     19.19 o 
  -8   6  13        1.73       12.94     12.46 o 
  -6   6  13        0.14       23.56     14.54 o 
  -4   6  13      142.98      108.49     18.57 o 
  -2   6  13       23.70       10.05     13.28 o 
   0   6  13       18.67       17.88     14.62 o 
   2   6  13       22.32       13.82     18.02 o 
 -32   0  14        1.62       22.05     40.09 o 
 -30   0  14      105.62      192.93     52.37 o 
 -28   0  14      504.43      523.16     74.42 o 
 -26   0  14      521.63      649.44     77.67 o 
 -24   0  14      216.92      143.57     43.35 o 
 -22   0  14     5013.22     5625.79    201.14 o 
 -20   0  14       35.54      100.97     19.25 o 
 -18   0  14     1541.35     1900.84     91.70 o 
 -16   0  14     1446.16     1030.49     50.38 o 
 -14   0  14     3166.23     3877.01    161.73 o 
 -12   0  14      115.89      205.20     22.68 o 
 -10   0  14     3200.77     2827.01    107.19 o 
  -8   0  14      267.17      255.07     35.83 o 
  -6   0  14     1092.94     1149.30     77.42 o 
  -4   0  14     1345.58     1066.87     75.17 o 
  -2   0  14     7985.56     7968.69    380.59 o 
   0   0  14     3048.92     2957.06    164.11 o 
   2   0  14      345.13      388.11     50.61 o 
   4   0  14     1051.84      806.54     69.91 o 
   6   0  14      841.09      783.99     74.67 o 
   8   0  14       23.45      -26.31     21.30 o 
  10   0  14       75.28      171.88     45.35 o 
  12   0  14        0.42       35.08     29.32 o 
 -33   1  14        7.33       -9.23     27.61 o 
 -31   1  14       64.42       65.21     31.80 o 
 -29   1  14       71.70       80.16     30.81 o 
 -27   1  14       35.50       47.94     26.57 o 
 -25   1  14       22.91       12.95     21.76 o 
 -23   1  14      371.83      530.23     34.14 o 
 -21   1  14        7.13       83.38     15.31 o 
 -19   1  14      247.53      324.30     20.67 o 
 -17   1  14      242.58      238.35     17.89 o 
 -15   1  14      170.89      222.82     16.87 o 
 -13   1  14      317.38      271.84     21.04 o 
 -11   1  14      476.33      451.26     26.66 o 
  -9   1  14        0.05        7.24      9.01 o 
  -7   1  14     1832.21     2129.09     61.83 o 
  -5   1  14      320.90      400.66     22.78 o 
  -3   1  14       63.02       67.03     16.56 o 
  -1   1  14       85.77      129.72     18.73 o 
   1   1  14      537.77      535.36     34.02 o 
   3   1  14       39.90       28.91     16.03 o 
   5   1  14        3.30      -14.22     14.70 o 
   7   1  14       20.26        6.26     16.47 o 
   9   1  14       68.62       48.82     22.11 o 
  11   1  14       29.07       47.95     22.32 o 
 -32   2  14        3.70       25.40     29.57 o 
 -30   2  14       16.27       47.28     44.60 o 
 -28   2  14       43.94       48.19     46.85 o 
 -26   2  14       88.42       70.80     19.01 o 
 -24   2  14      141.17      198.27     24.37 o 
 -22   2  14      677.84      683.87     37.84 o 
 -20   2  14       25.34       29.44     13.92 o 
 -18   2  14      169.96      165.57     24.11 o 
 -16   2  14      300.97      330.24     23.71 o 
 -14   2  14      508.64      556.03     29.90 o 
 -12   2  14        6.85       -1.38      9.10 o 
 -10   2  14      394.99      344.40     28.02 o 
  -8   2  14      135.60      192.94     17.12 o 
  -6   2  14      144.99      114.31     14.43 o 
  -4   2  14      951.77      916.90     40.25 o 
  -2   2  14     1467.14     1450.85     49.99 o 
   0   2  14      276.29      342.69     40.44 o 
   2   2  14       62.91       59.32     19.36 o 
   4   2  14      562.03      521.08     36.32 o 
   6   2  14      384.55      297.85     30.16 o 
   8   2  14       14.08       40.20     17.65 o 
  10   2  14       17.46       17.82     18.53 o 
 -31   3  14       95.76       72.82     61.14 o 
 -29   3  14      288.31      254.72     42.09 o 
 -27   3  14        0.44      -18.46     14.72 o 
 -25   3  14      269.47      198.40     27.33 o 
 -23   3  14      285.56      320.21     34.97 o 
 -21   3  14       26.75       12.41     16.02 o 
 -19   3  14      107.52      103.09     21.97 o 
 -17   3  14      105.64      152.72     24.89 o 
 -15   3  14        1.33       23.22     10.75 o 
 -13   3  14     1265.94     1068.16     44.57 o 
 -11   3  14       48.89       40.37     12.43 o 
  -9   3  14       25.30       14.52     10.57 o 
  -7   3  14     1537.28     2856.98    145.24 o 
  -5   3  14     1038.04     1052.57     44.74 o 
  -3   3  14     1315.18     1258.29     45.89 o 
  -1   3  14      387.16      460.92     28.60 o 
   1   3  14      562.47      533.12     31.51 o 
   3   3  14       44.97       11.25     14.16 o 
   5   3  14       34.67       56.57     18.36 o 
   7   3  14       40.67       14.55     15.76 o 
   9   3  14       79.90       66.95     27.88 o 
 -28   4  14        3.58        9.65     21.48 o 
 -26   4  14       29.51       40.98     21.65 o 
 -24   4  14      285.56      341.74     39.46 o 
 -22   4  14      180.08      145.48     26.73 o 
 -20   4  14       60.04       44.34     19.69 o 
 -18   4  14        0.14        3.26     16.02 o 
 -16   4  14       16.63       19.89     15.83 o 
 -14   4  14        1.99       -9.61     12.56 o 
 -12   4  14       85.63      136.46     31.03 o 
 -10   4  14        2.08        2.27     10.72 o 
  -8   4  14        8.92       -5.30      9.96 o 
  -6   4  14       98.01       65.91     14.92 o 
  -4   4  14        0.68       18.09     12.07 o 
  -2   4  14      140.48      162.36     20.65 o 
   0   4  14      407.12      432.01     30.07 o 
   2   4  14       14.81       37.02     14.61 o 
   4   4  14        1.47        5.70     15.58 o 
   6   4  14       32.95       26.06     18.36 o 
   8   4  14       61.39       40.18     26.72 o 
 -25   5  14      134.31      142.48     40.46 o 
 -23   5  14        0.00        6.79     18.71 o 
 -21   5  14       79.42       54.16     29.06 o 
 -19   5  14        5.07       39.27     20.46 o 
 -17   5  14        4.42        2.63     17.27 o 
 -15   5  14       75.40       90.40     23.58 o 
 -13   5  14      170.42      127.84     26.59 o 
 -11   5  14        4.37       15.26     13.91 o 
  -9   5  14      161.22      141.43     19.67 o 
  -7   5  14      101.31      220.23     36.63 o 
  -5   5  14      449.41      462.77     31.03 o 
  -3   5  14      205.89      207.77     28.82 o 
  -1   5  14      121.50      130.77     20.88 o 
   1   5  14       83.76       74.74     17.96 o 
   3   5  14        1.72        4.53     15.72 o 
 -20   6  14      227.19      235.74     91.58 o 
 -18   6  14       66.56       21.47     21.97 o 
 -16   6  14       55.91       71.94     25.67 o 
 -14   6  14       12.94       44.63     21.86 o 
 -12   6  14      469.50      479.14     75.79 o 
 -10   6  14       21.49       12.39     20.28 o 
  -8   6  14       39.42       54.01     15.82 o 
  -6   6  14      140.82      180.90     22.04 o 
  -4   6  14        2.53        4.60     12.75 o 
  -2   6  14      159.78      120.46     20.66 o 
 -31   1  15      731.94      925.89     73.51 o 
 -29   1  15        4.86       -9.77     22.85 o 
 -27   1  15       72.00       52.20     25.58 o 
 -25   1  15        4.55       -1.54     20.39 o 
 -23   1  15     1481.86     2057.49     74.59 o 
 -21   1  15       17.81       13.31     13.40 o 
 -19   1  15     2022.39     2098.90     62.26 o 
 -17   1  15      217.70      264.62     22.05 o 
 -15   1  15      447.99      626.85     32.37 o 
 -13   1  15      726.27      696.85     39.79 o 
 -11   1  15     4088.34     3519.23    107.04 o 
  -9   1  15      397.32      366.27     25.52 o 
  -7   1  15     2363.01     2242.76     75.75 o 
  -5   1  15     2560.90     2393.13     80.43 o 
  -3   1  15       99.19      132.59     18.85 o 
  -1   1  15     1784.03     1668.12     76.36 o 
   1   1  15     2711.39     3031.31    121.67 o 
   3   1  15       18.55       22.74     16.00 o 
   5   1  15       90.31       46.17     20.39 o 
   7   1  15       82.95      124.37     33.57 o 
   9   1  15      218.64      255.22     53.62 o 
 -30   2  15        1.86      -14.67     23.57 o 
 -28   2  15       94.21       64.67     75.79 o 
 -26   2  15        8.17       -0.78     15.11 o 
 -24   2  15        4.93        9.78     13.52 o 
 -22   2  15       12.71       64.62     16.47 o 
 -20   2  15     1250.41     1227.44     62.00 o 
 -18   2  15      365.21      322.33     24.75 o 
 -16   2  15       23.05       24.35     11.42 o 
 -14   2  15      180.01      248.18     22.05 o 
 -12   2  15     3100.20     2609.20     85.03 o 
 -10   2  15      206.06      150.63     29.48 o 
  -8   2  15        6.44       10.84     10.11 o 
  -6   2  15       57.06       70.77     14.72 o 
  -4   2  15       21.47        4.25     10.92 o 
  -2   2  15        0.20       10.19     13.88 o 
   0   2  15      715.05      638.88     38.45 o 
   2   2  15      102.59       70.43     23.20 o 
   4   2  15      106.76       68.18     18.97 o 
   6   2  15        0.03       -4.23     14.81 o 
   8   2  15       16.32        5.30     19.42 o 
 -29   3  15       15.85       -8.30     23.48 o 
 -27   3  15       34.70       22.78     19.38 o 
 -25   3  15        0.36        4.83     16.98 o 
 -23   3  15        1.43       -7.91     16.01 o 
 -21   3  15       64.27       48.04     19.00 o 
 -19   3  15       34.22       -2.76     13.81 o 
 -17   3  15        0.42        9.02     13.67 o 
 -15   3  15        2.61        7.09     11.11 o 
 -13   3  15       71.34       37.73     14.85 o 
 -11   3  15      217.81      201.31     22.13 o 
  -9   3  15      160.34      154.04     19.75 o 
  -7   3  15      260.90      304.84     23.33 o 
  -5   3  15      225.28      229.02     21.53 o 
  -3   3  15        5.34        5.21     11.96 o 
  -1   3  15       85.88       47.11     14.56 o 
   1   3  15      160.05      192.53     29.39 o 
   3   3  15      161.40      125.78     21.55 o 
   5   3  15       19.96       -8.39     14.59 o 
   7   3  15        7.51      -13.28     19.49 o 
 -28   4  15        4.85       11.70     21.60 o 
 -26   4  15       45.71       38.52     34.58 o 
 -24   4  15       96.15       67.84     23.14 o 
 -22   4  15       13.57       -4.47     16.07 o 
 -20   4  15       63.38       84.32     23.52 o 
 -18   4  15      317.31      307.71     34.73 o 
 -16   4  15      187.38      163.11     27.57 o 
 -14   4  15       28.66       27.55     13.62 o 
 -12   4  15      569.12      560.08     39.59 o 
 -10   4  15      193.34      197.07     23.37 o 
  -8   4  15      355.22      402.90     27.59 o 
  -6   4  15        4.50       13.35     11.64 o 
  -4   4  15      167.43      161.83     20.30 o 
  -2   4  15        1.27       -2.01     11.80 o 
   0   4  15      155.47      167.20     21.30 o 
   2   4  15       72.40       65.43     19.28 o 
   4   4  15        0.00       -6.54     15.60 o 
 -23   5  15        3.77       -8.92     23.05 o 
 -21   5  15      216.11      220.19     33.89 o 
 -19   5  15       16.78       22.10     19.05 o 
 -17   5  15       51.93       37.92     19.40 o 
 -15   5  15      247.07      270.27     37.33 o 
 -13   5  15      160.85      175.88     29.49 o 
 -11   5  15       98.68       44.55     17.05 o 
  -9   5  15      101.81      115.63     30.99 o 
  -7   5  15      385.39      431.35     30.86 o 
  -5   5  15      366.30      419.65     30.93 o 
  -3   5  15       93.49       51.38     16.60 o 
  -1   5  15       12.06        2.79     14.22 o 
   1   5  15       12.67       20.80     15.87 o 
 -16   6  15        7.80       -6.09     19.15 o 
 -14   6  15       19.64       21.76     21.82 o 
 -12   6  15        0.00       23.14     21.61 o 
 -10   6  15       13.74       22.95     21.44 o 
  -8   6  15        3.79       20.85     13.48 o 
  -6   6  15        6.27        8.76     13.56 o 
 -32   0  16      839.11      986.44    110.75 o 
 -30   0  16      220.68      270.35     64.14 o 
 -28   0  16     1194.50     1126.00    107.74 o 
 -26   0  16        4.88       50.86     34.33 o 
 -24   0  16      412.82      483.82     65.40 o 
 -22   0  16      110.57       56.85     20.05 o 
 -20   0  16      736.34      850.30     48.02 o 
 -18   0  16       30.13       61.94     17.79 o 
 -16   0  16     2546.00     3233.26    151.34 o 
 -14   0  16     1860.49     1870.65    112.25 o 
 -12   0  16     7856.16     6969.97    336.00 o 
 -10   0  16       82.48       77.67     25.31 o 
  -8   0  16      624.90     1971.63    119.01 o 
  -6   0  16        5.04       -0.75     16.54 o 
  -4   0  16     1485.73     1721.57    111.75 o 
  -2   0  16      293.22      329.98     51.11 o 
   0   0  16      551.97      420.68     56.12 o 
   2   0  16       98.59      155.85     39.59 o 
   4   0  16     1550.37     1539.67    111.50 o 
   6   0  16        0.69      -30.07     21.80 o 
   8   0  16       46.18       26.81     30.32 o 
 -31   1  16       15.68      -12.17     25.82 o 
 -29   1  16      161.06      171.37     39.96 o 
 -27   1  16        3.18        6.71     26.18 o 
 -25   1  16       92.84      148.23     48.48 o 
 -23   1  16        2.43       11.12     13.47 o 
 -21   1  16      136.55      152.41     20.72 o 
 -19   1  16       56.96       62.59     14.88 o 
 -17   1  16     1097.90      981.77     42.22 o 
 -15   1  16       51.38       74.10     14.60 o 
 -13   1  16        0.10       -6.73     10.28 o 
 -11   1  16       17.34       13.26     14.45 o 
  -9   1  16      594.66      636.09     43.58 o 
  -7   1  16        0.02       -9.25     12.09 o 
  -5   1  16      753.85      670.46     45.78 o 
  -3   1  16        0.66       -7.92     13.26 o 
  -1   1  16       31.64       61.64     20.02 o 
   1   1  16        0.98       16.65     17.08 o 
   3   1  16      154.13      135.03     27.38 o 
   5   1  16        0.05       -2.18     16.55 o 
   7   1  16        5.16       -1.81     19.23 o 
 -30   2  16      147.80      268.76    125.15 o 
 -28   2  16      190.08      212.29     38.17 o 
 -26   2  16        1.01        0.23     14.85 o 
 -24   2  16       11.69        6.11     19.42 o 
 -22   2  16        0.03       19.52     17.08 o 
 -20   2  16        0.51      -10.28     13.62 o 
 -18   2  16       28.81       12.69     12.13 o 
 -16   2  16      223.26      310.10     25.63 o 
 -14   2  16      620.00      704.51     42.80 o 
 -12   2  16     1292.10     1056.43     59.69 o 
 -10   2  16        9.14        1.45     10.70 o 
  -8   2  16        1.91      118.16     18.70 o 
  -6   2  16       33.14       27.85     14.57 o 
  -4   2  16       66.28       93.95     18.67 o 
  -2   2  16      150.38      135.12     25.41 o 
   0   2  16      113.83      138.91     22.20 o 
   2   2  16       81.77       92.75     20.69 o 
   4   2  16      279.84      272.80     36.26 o 
   6   2  16       14.35        2.74     17.61 o 
 -29   3  16      238.92      274.86     60.89 o 
 -27   3  16        0.44       -0.96     18.60 o 
 -25   3  16       18.51       14.44     19.32 o 
 -23   3  16       75.58       53.30     21.07 o 
 -21   3  16        2.86       10.18     14.99 o 
 -19   3  16      236.10      172.40     26.58 o 
 -17   3  16     1044.91      930.95    115.38 o 
 -15   3  16       29.90       72.63     15.13 o 
 -13   3  16      644.40      693.80     38.53 o 
 -11   3  16       10.14       14.50     12.18 o 
  -9   3  16      110.78      158.69     33.92 o 
  -7   3  16        3.92        0.29     10.66 o 
  -5   3  16      436.37      427.49     28.21 o 
  -3   3  16       50.33       32.25     13.72 o 
  -1   3  16       47.19      274.34     62.43 o 
   1   3  16       11.99       -1.18     14.93 o 
   3   3  16      104.47       80.24     20.33 o 
   5   3  16        5.25      -11.31     16.36 o 
 -26   4  16       55.74       80.56     33.45 o 
 -24   4  16        8.20       -6.64     17.53 o 
 -22   4  16        0.17      -20.49     16.56 o 
 -20   4  16       23.22       27.05     18.23 o 
 -18   4  16      103.80      120.95     25.52 o 
 -16   4  16       28.87       25.83     17.75 o 
 -14   4  16       67.98       82.69     17.45 o 
 -12   4  16        0.00        7.46     13.12 o 
 -10   4  16      192.53      226.47     25.94 o 
  -8   4  16        2.17       10.72     12.76 o 
  -6   4  16       42.53       35.97     14.13 o 
  -4   4  16       33.31       28.13     13.71 o 
  -2   4  16       35.56       69.72     17.08 o 
   0   4  16       68.65       97.59     19.42 o 
   2   4  16       66.20       55.04     20.20 o 
 -21   5  16       39.52       53.01     34.20 o 
 -19   5  16       16.98       -5.94     19.39 o 
 -17   5  16       55.72       49.28     21.79 o 
 -15   5  16        0.32        3.06     17.87 o 
 -13   5  16      206.19      216.46     32.90 o 
 -11   5  16      163.61      134.61     22.39 o 
  -9   5  16        8.06       22.30     15.90 o 
  -7   5  16       66.88       89.73     19.55 o 
  -5   5  16       25.82       13.16     15.44 o 
  -3   5  16       44.34        5.89     15.15 o 
 -31   1  17       85.18      134.49     38.06 o 
 -29   1  17      764.60      623.65     58.56 o 
 -27   1  17        6.17        0.08     21.83 o 
 -25   1  17      278.80      268.48     36.67 o 
 -23   1  17       14.80       -0.42     15.01 o 
 -21   1  17      108.48      173.20     31.70 o 
 -19   1  17       61.02       44.40     29.40 o 
 -17   1  17     3606.25     4187.09    126.97 o 
 -15   1  17       19.41       -1.82     11.85 o 
 -13   1  17       14.79       14.58     14.48 o 
 -11   1  17      147.41      125.21     24.22 o 
  -9   1  17     1628.21     2089.84     90.43 o 
  -7   1  17      104.70      132.33     27.81 o 
  -5   1  17      404.17      305.55     34.00 o 
  -3   1  17        2.30        9.76     15.36 o 
  -1   1  17      757.70      768.61     61.51 o 
   1   1  17      109.98      143.80     35.33 o 
   3   1  17      260.49      165.83     30.70 o 
   5   1  17       11.06       13.39     24.05 o 
 -30   2  17       21.00        6.51     31.82 o 
 -28   2  17       87.78      130.79     44.10 o 
 -26   2  17      252.59      220.61     69.40 o 
 -24   2  17       25.02        8.49     17.14 o 
 -22   2  17      237.97      216.83     30.31 o 
 -20   2  17       63.57       77.48     20.92 o 
 -18   2  17      139.77      157.37     20.22 o 
 -16   2  17        2.20        7.09     11.43 o 
 -14   2  17      173.00      154.54     24.58 o 
 -12   2  17       28.28       14.66     12.16 o 
 -10   2  17      338.56      244.10     28.89 o 
  -8   2  17       37.84       57.27     27.19 o 
  -6   2  17      319.62      326.55     29.16 o 
  -4   2  17        4.18        2.76     13.84 o 
  -2   2  17      146.70      173.81     52.49 o 
   0   2  17      104.34      151.59     28.28 o 
   2   2  17        2.36      -12.29     16.62 o 
   4   2  17        7.98       14.16     18.89 o 
 -27   3  17       47.23       40.80     21.88 o 
 -25   3  17        1.90        5.43     17.52 o 
 -23   3  17        0.07      -21.13     14.08 o 
 -21   3  17        0.83        1.27     16.47 o 
 -19   3  17       68.50       56.67     20.05 o 
 -17   3  17       39.71       57.42     20.08 o 
 -15   3  17       10.30       -4.29     15.29 o 
 -13   3  17       13.81        8.20     12.59 o 
 -11   3  17       10.09        0.44     12.71 o 
  -9   3  17       16.51       20.63     14.32 o 
  -7   3  17       27.32       24.94     13.23 o 
  -5   3  17        0.75       -1.35     12.82 o 
  -3   3  17       19.90       39.79     16.95 o 
  -1   3  17        6.74       18.62     15.66 o 
   1   3  17       29.76        3.56     16.27 o 
   3   3  17       17.32      -10.31     16.57 o 
 -24   4  17       35.05       75.08     23.75 o 
 -22   4  17       12.04       29.64     19.71 o 
 -20   4  17        0.35        0.16     24.93 o 
 -18   4  17        4.24       29.33     19.22 o 
 -16   4  17       32.76       15.68     17.03 o 
 -14   4  17       47.65       31.27     15.12 o 
 -12   4  17      156.14      127.43     21.33 o 
 -10   4  17        4.54       13.50     14.55 o 
  -8   4  17        7.09       15.62     13.67 o 
  -6   4  17        7.69       20.39     14.30 o 
  -4   4  17       73.15       96.40     20.25 o 
  -2   4  17        1.20        5.13     15.87 o 
   0   4  17        1.79       10.53     22.20 o 
 -19   5  17      280.48      340.47     41.38 o 
 -17   5  17       34.90       29.72     21.73 o 
 -15   5  17      417.83      416.46     55.00 o 
 -13   5  17      161.79      200.94     39.34 o 
 -11   5  17       41.49       19.82     17.27 o 
  -9   5  17        1.49        0.48     16.29 o 
  -7   5  17      147.04      176.44     25.17 o 
 -30   0  18      105.30       91.95     47.10 o 
 -28   0  18        0.09       -8.77     31.57 o 
 -26   0  18      505.02      500.86     68.90 o 
 -24   0  18       35.05       56.63     30.82 o 
 -22   0  18      881.06      876.70     70.66 o 
 -20   0  18      161.17      125.28     31.82 o 
 -18   0  18     1118.79     1483.54     99.22 o 
 -16   0  18      163.22      132.04     33.83 o 
 -14   0  18      947.38      779.73     66.65 o 
 -12   0  18       24.16       31.07     23.05 o 
 -10   0  18      576.40      655.71     66.65 o 
  -8   0  18       12.21       49.61     27.06 o 
  -6   0  18      891.01      729.12     72.16 o 
  -4   0  18       25.31       26.06     25.31 o 
  -2   0  18      958.38     1156.32     92.20 o 
   0   0  18       55.57       78.17     32.82 o 
   2   0  18      190.11      128.54     41.59 o 
 -29   1  18        8.00      -31.56     21.04 o 
 -27   1  18       44.28       22.30     32.07 o 
 -25   1  18       32.54       67.40     34.58 o 
 -23   1  18       83.08       57.59     22.05 o 
 -21   1  18       14.78       22.23     17.37 o 
 -19   1  18       47.69       59.94     15.63 o 
 -17   1  18       22.00        7.60     14.51 o 
 -15   1  18      412.23      420.59     96.71 o 
 -13   1  18       10.30       -5.54     14.34 o 
 -11   1  18       85.39       33.27     17.41 o 
  -9   1  18        0.26        7.91     14.52 o 
  -7   1  18       95.77       93.03     21.71 o 
  -5   1  18       35.43       37.74     18.85 o 
  -3   1  18      105.93       91.21     25.06 o 
  -1   1  18        0.05       -5.68     17.79 o 
   1   1  18       48.78       77.49     24.68 o 
   3   1  18        2.03      -15.44     17.65 o 
 -28   2  18        0.25      -10.02     31.82 o 
 -26   2  18       22.20       39.07     21.68 o 
 -24   2  18        0.20       11.45     17.93 o 
 -22   2  18       95.99      112.00     25.16 o 
 -20   2  18       40.80       55.64     19.98 o 
 -18   2  18      226.64      299.84     26.84 o 
 -16   2  18       94.11       85.23     17.25 o 
 -14   2  18       37.40       36.42     13.71 o 
 -12   2  18       12.24        9.49     15.41 o 
 -10   2  18       13.93       -4.96     14.22 o 
  -8   2  18        2.03       -8.35     15.10 o 
  -6   2  18       58.56       49.04     18.87 o 
  -4   2  18       20.50       13.90     18.29 o 
  -2   2  18      192.17      186.71     30.85 o 
   0   2  18       32.40       71.96     44.72 o 
   2   2  18       32.51       54.85     50.11 o 
 -25   3  18      104.53      129.43     27.73 o 
 -23   3  18       46.46       37.05     19.94 o 
 -21   3  18       25.54       13.21     17.62 o 
 -19   3  18        8.86        4.15     15.03 o 
 -17   3  18      139.57      140.64     44.85 o 
 -15   3  18      383.54      372.66     30.67 o 
 -13   3  18        6.83        5.86     13.25 o 
 -11   3  18        2.70       22.19     13.85 o 
  -9   3  18       63.15       35.29     17.93 o 
  -7   3  18        6.11       25.08     15.53 o 
  -5   3  18       12.90       16.32     15.93 o 
  -3   3  18       35.67       73.57     20.06 o 
  -1   3  18       14.07        6.22     16.20 o 
 -22   4  18        6.45       18.34     20.81 o 
 -20   4  18       71.69       53.20     25.06 o 
 -18   4  18      153.84      198.37     31.92 o 
 -16   4  18      199.42      197.54     53.12 o 
 -14   4  18        0.00        7.59     14.71 o 
 -12   4  18       61.93       73.09     19.14 o 
 -10   4  18        2.41       -1.08     14.03 o 
  -8   4  18       57.87       42.08     16.54 o 
  -6   4  18        6.15       -4.90     13.84 o 
  -4   4  18      102.36      126.86     24.55 o 
 -27   1  19        5.72       23.30     32.32 o 
 -25   1  19       43.77       12.03     29.57 o 
 -23   1  19      602.70      620.31    108.12 o 
 -21   1  19        0.67       -1.77     14.79 o 
 -19   1  19       36.43       38.31     19.04 o 
 -17   1  19      136.90      142.38     25.15 o 
 -15   1  19     1136.30     1036.47     57.90 o 
 -13   1  19        0.79        2.04     16.51 o 
 -11   1  19      124.41      118.02     22.76 o 
  -9   1  19        7.14       19.89     16.82 o 
  -7   1  19      185.47      211.94     31.59 o 
  -5   1  19       29.89       60.18     22.09 o 
  -3   1  19      247.50      297.22     37.69 o 
  -1   1  19       34.85       50.77     23.29 o 
 -26   2  19       65.39      117.74     56.12 o 
 -24   2  19       81.13       50.25     26.06 o 
 -22   2  19       35.56       35.65     19.66 o 
 -20   2  19       28.39        0.34     17.22 o 
 -18   2  19       18.75       20.89     14.12 o 
 -16   2  19       74.46       86.73     21.93 o 
 -14   2  19        0.65       -7.05     14.17 o 
 -12   2  19       77.28       31.00     18.12 o 
 -10   2  19        0.69       -0.54     16.08 o 
  -8   2  19      121.48      140.62     27.96 o 
  -6   2  19        0.49      -18.05     15.01 o 
  -4   2  19       23.59       34.06     20.58 o 
  -2   2  19        8.62       19.97     20.11 o 
 -23   3  19       22.81       -4.28     20.30 o 
 -21   3  19       47.23       50.67     21.77 o 
 -19   3  19        6.41       25.95     20.30 o 
 -17   3  19      110.63      125.64     39.96 o 
 -15   3  19      121.82      107.48     25.39 o 
 -13   3  19       49.60       15.99     18.29 o 
 -11   3  19        2.13       10.81     16.29 o 
  -9   3  19        9.96       10.97     17.76 o 
  -7   3  19        8.51       -3.12     15.03 o 
  -5   3  19       16.28       24.05     18.15 o 
 -18   4  19       65.24        2.48     37.71 o 
 -16   4  19        1.41        7.66     18.60 o 
 -14   4  19        7.97       10.01     16.65 o 
 -12   4  19        0.92       -8.35     14.56 o 
 -10   4  19       14.55       -2.12     15.91 o 
 -22   0  20        1.15       -8.52     24.81 o 
 -20   0  20      287.96      362.05     51.87 o 
 -18   0  20        0.00       11.78     23.80 o 
 -16   0  20      319.95      250.31     45.85 o 
 -14   0  20        1.35       -6.26     20.80 o 
 -12   0  20      257.25      282.88     49.61 o 
 -10   0  20       68.78      134.05     38.08 o 
  -8   0  20      429.81      450.75     63.39 o 
  -6   0  20        5.70        1.25     25.81 o 
  -4   0  20       29.61       57.13     31.57 o 
 -25   1  20        0.01       -0.50     25.31 o 
 -23   1  20       87.97      126.03     37.33 o 
 -21   1  20       72.56       72.46     21.85 o 
 -19   1  20        0.63        8.52     18.25 o 
 -17   1  20        0.15       15.98     17.27 o 
 -15   1  20       24.59       18.07     18.36 o 
 -13   1  20       59.78       35.64     34.83 o 
 -11   1  20        0.08       12.91     17.08 o 
  -9   1  20       33.28       25.95     19.49 o 
  -7   1  20        1.67       12.22     18.01 o 
  -5   1  20       18.69        7.60     18.96 o 
 -24   2  20        6.68        4.93     19.19 o 
 -22   2  20       15.15       -7.13     16.66 o 
 -20   2  20       55.79      121.02     34.58 o 
 -18   2  20       14.62        2.59     16.71 o 
 -16   2  20       78.40       87.53     23.56 o 
 -14   2  20        5.77       -4.15     17.12 o 
 -12   2  20       47.38       30.77     27.94 o 
 -10   2  20       57.05       48.78     22.37 o 
  -8   2  20       93.59       99.59     26.29 o 
  -6   2  20        0.08        8.53     19.19 o 
 -19   3  20        0.01       41.26     21.30 o 
 -17   3  20       26.50       12.44     20.30 o 
 -15   3  20       81.60       94.71     24.74 o 
 -13   3  20       74.26       36.13     20.90 o 
 -11   3  20        2.61       -6.50     17.80 o 
  -9   3  20       19.25       16.69     20.03 o 
 -23   1  21        1.68       25.06     27.06 o 
 -21   1  21      170.71      156.43     58.13 o 
 -19   1  21        2.95       17.35     18.66 o 
 -17   1  21      114.09      119.06     60.76 o 
 -15   1  21       42.66       40.06     21.17 o 
 -13   1  21      109.23       46.02     22.23 o 
 -11   1  21       44.53       49.13     23.25 o 
  -9   1  21       40.56       -1.54     16.91 o 
 -18   2  21       11.71      -22.83     16.90 o 
 -16   2  21        0.90      -14.00     16.16 o 
 -14   2  21       41.32       47.59     21.85 o 
 -12   2  21       87.10       44.48     40.34 o 
                                                 
